# Supplementary material for: Metabolomic Analysis, Combined with Enzymatic and Transcriptome Assays, to Reveal the Browning Resistance Mechanism of Fresh-Cut Eggplant
Source: Foods. 2022 Apr 18;11(8):1174. doi: 10.3390/foods11081174 (PMC9031582; doi:10.3390/foods11081174)
Supplement: Supplementary file 1 [file foods-11-01174-s001.zip]

Archive with 2 entries (2 files):
- Figures SM.pdf
- Table S1.xlsx
