# Supplementary material for: Metabolomic Analysis, Combined with Enzymatic and Transcriptome Assays, to Reveal the Browning Resistance Mechanism of Fresh-Cut Eggplant
Source: Foods. 2022 Apr 18;11(8):1174. doi: 10.3390/foods11081174 (PMC9031582; doi:10.3390/foods11081174)
Supplement: Supplementary file 1 [file foods-11-01174-s001.zip › Table S1.xlsx]

## Sheet: F2min_FCK0
ID	m/z	Retention time (min)	Ion mode	Metabolites	Compound ID	Super Class	Class	Sub Class	Adducts	Formula	Score	Fragmentation Score	Mass Error (ppm)	VIP	P-value	adj.P-value	log2(FC)	FC	average(F2min)	average(FCK0)	F2min_1	F2min_2	F2min_3	F2min_4	F2min_5	F2min_6	FCK0_1	FCK0_2	FCK0_3	FCK0_4	FCK0_5	FCK0_6
8.08_213.1133m/z	213.113	8.07953	neg	5E,9-decadienoic acid	LMFA01030211	Lipids and lipid-like molecules	Fatty Acyls	Fatty Acids and Conjugates	M+FA-H	C10H16O2	57.9	96.9	0.422043	1.82102	1.4031e-07	5.86377e-06	-4.17009	0.0555494	24.3123	437.671	40.343	37.8753	19.3198	12.9221	16.8311	18.5825	456.357	382.648	570.694	454.934	411.761	349.629
8.37_281.1754m/z	281.175	8.37235	neg	(3xi,7(11)Z)-7(11)-Copaene-4,12-diol	HMDB0037393	Lipids and lipid-like molecules	Prenol lipids	Sesquiterpenoids	M+FA-H	C15H24O2	57.9	95.9	-2.0293	1.02365	1.62073e-10	1.48621e-07	-5.27247	0.025872	3.49864	135.229	9.13077	2.37161	3.08019	1.56766	1.15456	3.68708	144.728	121.16	132.761	149.646	141.477	121.603
6.93_213.1133m/z	213.113	6.92977	neg	(+)-Iridodial	LMPR0102070017	Lipids and lipid-like molecules	Prenol lipids	Isoprenoids	M+FA-H	C10H16O2	57.7	91.8	0.695057	2.59939	4.50048e-08	2.82481e-06	3.51681	11.4463	928.449	81.1132	744.815	837.609	1168.9	952.011	934.48	932.876	72.0889	72.804	95.3249	75.6587	91.7151	79.0879
0.63_155.0687n	156.076	0.629317	pos	L-Histidine	21	Organic acids and derivatives	Carboxylic acids and derivatives	Amino acids, peptides, and analogues	M+H, M+K	C6H9N3O2	57.6	97.4	-5.23844	1.57559	0.000142042	0.000901399	0.738467	1.6684	849.024	508.884	709.876	979.195	1044.38	793.229	712.616	854.842	475.339	527.211	515.874	528.091	500.784	506.004
0.65_129.0423n	130.05	0.652817	pos	(R)-(+)-2-Pyrrolidone-5-carboxylic acid	63632	Unclassified	Unclassified	Unclassified	M+H, M+NH4	C5H7NO3	57.5	91.6	-2.16651	8.99993	7.44031e-05	0.000532636	0.859639	1.81458	24001.1	13226.8	16877.5	25316.2	25062.3	26849.8	22713.3	27187.8	15081.7	14989.8	12022.9	11850.3	12755.3	12660.8
0.77_118.0856m/z	118.086	0.77315	pos	L-Valine	35	Organic acids and derivatives	Carboxylic acids and derivatives	Amino acids, peptides, and analogues	M+H	C5H11NO2	57.5	94.2	-5.44596	2.4983	7.36123e-05	0.00052805	0.564803	1.47919	2530.5	1710.74	2012.16	2623.09	2695.83	2797.88	2404.51	2649.56	1732.44	1624.28	1517.13	1846.65	1832.35	1711.59
2.67_299.0768m/z	299.077	2.66787	neg	(3,4,5,6-tetrahydroxyoxan-2-yl)methyl 4-hydroxybenzoate	HMDB0125107	Unclassified	Unclassified	Unclassified	M-H	C13H16O8	57.5	90.9	-1.31565	1.00092	0.0417075	0.0946436	-2.34163	0.197288	44.7507	226.829	63.6019	16.9395	18.5525	83.5124	54.4115	31.4861	207.863	97.5872	158.007	66.3114	588.843	242.364
1.91_131.0943n	132.102	1.90742	pos	L-Isoleucine	23	Organic acids and derivatives	Carboxylic acids and derivatives	Amino acids, peptides, and analogues	M+H, 2M+H	C6H13NO2	57	88.5	-2.33209	3.58018	0.00937096	0.0279794	0.513758	1.42776	6663.6	4667.16	5608.02	7325.53	8737.55	7311.03	5762.84	5236.62	4365.85	4768.72	4386.15	5965.65	3870.16	4646.4
0.81_267.0359m/z	267.036	0.812483	neg	L-Malic acid	HMDB0000156	Organic acids and derivatives	Hydroxy acids and derivatives	Beta hydroxy acids and derivatives	2M-H	C4H6O5	56.7	86.3	0.485753	1.75988	0.00493052	0.0166786	0.73244	1.66145	1262.45	759.852	940.626	1165.52	1850.21	1257.14	1136.83	1224.4	674.052	653.049	783.253	653.654	1045.63	749.474
6.48_287.1498m/z	287.15	6.4773	neg	(3S,5R,6R,7E)-3,5,6-Trihydroxy-7-megastigmen-9-one	HMDB0038736	Unclassified	Unclassified	Unclassified	M+FA-H	C13H22O4	56.6	88.4	-0.739703	1.17309	4.82545e-07	1.28514e-05	4.50173	22.6546	182.641	8.06196	139.373	203.76	242.174	191.032	156.413	163.092	6.90377	13.586	4.33029	11.0011	4.96029	7.59035
7.13_213.1133m/z	213.113	7.12943	neg	(4R,7R)-4-isopropenyl-7-methyloxepan-2-one	LMPR0102090058	Lipids and lipid-like molecules	Prenol lipids	Isoprenoids	M+FA-H	C10H16O2	56.1	82.3	0.118447	2.53416	1.49323e-10	1.48621e-07	4.49676	22.5767	850.641	37.6778	857.199	951.334	890.38	846.072	721.858	837.005	29.028	35.5407	45.4258	39.0777	46.203	30.7917
0.61_173.1046m/z	173.105	0.61365	neg	L-Arginine	13	Organic acids and derivatives	Carboxylic acids and derivatives	Amino acids, peptides, and analogues	M-H	C6H14N4O2	56	83	1.09816	1.91222	0.00149508	0.00627453	1.99605	3.98906	704.947	176.72	359.553	620.452	1258.93	685.735	598.442	706.57	166.06	184.773	168.094	168.864	212.794	159.733
13.02_325.2372m/z	325.237	13.0191	pos	13-Hydroxy-9-methoxy-10-oxo-11-octadecenoic acid	HMDB0040901	Lipids and lipid-like molecules	Fatty Acyls	Lineolic acids and derivatives	M+H-H2O	C19H34O5	55.7	81.9	-0.419247	1.55614	0.0412562	0.0938175	-0.76341	0.589102	646.975	1098.24	523.975	544.013	374.711	667.118	609.778	1162.26	949.368	668.413	1321.91	686.456	1365.64	1597.64
12.61_568.3606m/z	568.361	12.6139	neg	PE(21:0/0:0)	LMGP02050026	Lipids and lipid-like molecules	Glycerophospholipids	Glycerophosphoethanolamines	M+FA-H	C26H54NO7P	55	79	-2.62311	1.71338	0.00451692	0.0155232	3.58074	11.9649	491.733	41.0979	209.786	230.701	687.804	974.676	545.999	301.43	30.2743	30.2834	32.8235	50.7088	56.6641	45.8331
0.73_134.0217n	133.014	0.727817	neg	Malic acid	118	Organic acids and derivatives	Hydroxy acids and derivatives	Beta hydroxy acids and derivatives	M-H2O-H, M-H	C4H6O5	54.9	76.4	1.18869	9.91208	0.0357747	0.0834123	0.354898	1.2789	93462.4	73080.6	69224	84150.5	110744	101383	95022.4	100251	69776.2	63605.2	72571.7	58697.9	100051	73781.5
0.67_257.1032n	258.11	0.66665	pos	Glycerophosphocholine	370	Lipids and lipid-like molecules	Glycerophospholipids	Glycerophosphocholines	M+H, 2M+K, 2M+H	C8H20NO6P	54.8	77.2	1.45706	4.7976	0.0311868	0.074661	-0.479793	0.717081	11574	16140.4	6976.69	8539.15	10269.3	11083.7	14419.5	18155.5	16480	13882.4	17543.2	14074.2	18212	16650.8
0.68_189.1340m/z	189.134	0.681317	pos	L-NMMA	44311	Unclassified	Unclassified	Unclassified	M+H	C7H16N4O2	54.2	76.4	-3.42778	1.50877	9.11284e-05	0.000630876	0.888752	1.85157	670.042	361.877	547.243	623.656	869.504	705.727	604.777	669.343	417.936	350.989	350.067	294.754	354.718	402.797
2.43_158.0822m/z	158.082	2.43138	neg	5-Acetamidovalerate	HMDB0012175	Lipids and lipid-like molecules	Fatty Acyls	Fatty acids and conjugates	M-H	C7H13NO3	54.1	72.4	-0.43957	1.02759	0.000519324	0.00262079	1.32466	2.50474	243.632	97.2682	167.454	186.072	221.551	284.203	243.293	359.217	100.897	87.1314	96.3414	114.229	78.1751	106.835
4.10_430.3312m/z	430.331	4.0961	pos	Imperialine	68596	Unclassified	Unclassified	Unclassified	M+H	C27H43NO3	54.1	73.1	-0.789856	1.24432	0.00689004	0.0218338	-2.3353	0.198155	60.0561	303.077	32.0634	185.714	0.884273	141.675	3.73129e-09	3.73129e-09	328.445	247.735	580.926	330.237	145.686	185.432
1.26_324.0353n	323.028	1.25578	neg	Uridine 5'-monophosphate	HMDB0000288	Nucleosides, nucleotides, and analogues	Pyrimidine nucleotides	Pyrimidine ribonucleotides	M-H2O-H, M-H	C9H13N2O9P	54	77.8	-1.71451	1.56077	0.0038182	0.0135731	0.734508	1.66383	887.852	533.62	695.081	770.019	996.16	1183.51	657.842	1024.51	616.112	654.946	459.202	519.008	396.074	556.377
11.30_312.2300n	295.227	11.2953	pos	(±)13-HpODE	64784	Unclassified	Unclassified	Unclassified	M+H-H2O, M+NH4, M+Na, M+H, 2M+H, 2M+NH4, 2M+Na	C18H32O4	53.9	71.2	-0.200745	7.80983	0.0013473	0.00576532	-1.39554	0.380102	5350.11	14075.5	5991.82	5852.91	4383.37	5757.74	5150.91	4963.91	22734.7	9131.69	12073.7	10694.6	15111.8	14706.3
9.95_311.2228m/z	311.223	9.94858	neg	13(S)-HpODE	36036	Lipids and lipid-like molecules	Fatty Acyls	Lineolic acids and derivatives	M-H	C18H32O4	53.9	71.3	-0.073119	10.884	2.45121e-06	3.80976e-05	2.07873	4.22436	20771.8	4917.16	24596.1	18783.1	15337	24598.8	23640.5	17675.4	4549.91	5225.11	5181.26	6008.56	4327.96	4210.14
11.08_292.2039n	293.211	11.081	pos	12-OPDA	63360	Unclassified	Unclassified	Unclassified	M+H-H2O, M+H, 2M+H, 2M+NH4, 2M+K, 2M+Na	C18H28O3	53.8	70.8	0.312631	17.9296	7.37004e-09	1.11947e-06	2.26395	4.80305	51045.2	10627.7	44401.9	48363.6	48389.1	59053.5	49726.9	56336.3	12230.4	9385.13	10624.5	9997.5	10048.7	11479.8
0.74_675.1750m/z	675.175	0.742483	neg	Leucodelphinidin 3-O-(beta-D-glucopyranosyl-(1->4)-alpha-L-rhamnopyranoside)	LMPK12020207	Lipids and lipid-like molecules	Polyketides	Flavonoids	M+FA-H	C27H34O17	53.4	90	-4.48393	1.14573	0.0131995	0.037015	-0.486217	0.713895	529.244	741.348	522.423	531.665	293.971	519.593	586.652	721.161	855.051	679.117	754.582	644.921	873.229	641.187
17.47_213.1133m/z	213.113	17.4681	pos	Chrysoidine free base	70207	Unclassified	Unclassified	Unclassified	M+H	C12H12N4	53.4	69.8	-0.656763	2.43366	0.000127053	0.000822889	-0.561446	0.677623	1708.71	2521.63	1406.37	1785.03	1923.85	1686.01	1709.92	1741.11	2791.5	2455.29	2458.47	2286.61	2929.04	2208.86
9.19_328.2253n	311.222	9.18597	pos	9S,11R,15S-trihydroxy-2,3-dinor-13E-prostaenoic acid-cyclo[8S,12R]	36203	Lipids and lipid-like molecules	Fatty Acyls	Eicosanoids	M+H-H2O, M+H, M+Na, M+NH4, 2M+Na, 2M+K, 2M+NH4, 2M+H	C18H32O5	53.3	69.3	0.934684	18.9188	1.62931e-06	2.84587e-05	-1.24468	0.422001	32115.6	76103.1	34073.8	30551.1	25439.3	33676.1	35658.5	33294.9	81457.2	62498.9	90416.2	67480.7	80557.1	74208.8
2.01_219.1111n	218.104	2.00807	neg	Pantothenic Acid	241	Organooxygen compounds	Alcohols and polyols	Polyols	M-H, 2M-H	C9H17NO5	53.1	68.8	1.80368	2.06301	0.00566387	0.0186212	0.832473	1.78074	1588.56	892.081	1129.83	1161.68	1459.63	1708.46	1696.67	2375.08	854.77	769.073	916.451	672.944	1095.79	1043.45
8.12_281.1752m/z	281.175	8.12053	neg	Acorusnol	HMDB0030920	Lipids and lipid-like molecules	Prenol lipids	Sesquiterpenoids	M+FA-H	C15H24O2	53.1	72.2	-2.47524	1.166	5.7454e-05	0.000431699	-5.54476	0.0214221	4.30226	200.833	10.8841	4.25404	3.6416	2.1762	1.56903	3.28859	176.686	196.823	237.083	325.24	131.703	137.463
2.82_354.0949n	353.088	2.82402	neg	Chlorogenic Acid	3498	Organic oxygen compounds	Organooxygen compounds	Alcohols and polyols	M-H, 2M-H	C16H18O9	53	69	-0.435864	2.0747	0.00465786	0.0158955	-0.678361	0.624875	1307.86	2092.99	1237.56	927.891	685.063	1787.4	1522.16	1687.06	2382.93	2151.71	1699.26	2476.65	1878.48	1968.9
9.32_309.2071m/z	309.207	9.32012	neg	9(S)-HpOTrE	36025	Unclassified	Unclassified	Unclassified	M-H	C18H30O4	53	68.2	-0.0058099	5.17019	5.48107e-06	6.88906e-05	-0.61944	0.650924	6294.27	9669.75	7237.21	6213.46	6741.4	6039.32	6253.69	5280.54	9688.27	8631.12	10668.6	9871.03	9871.1	9288.42
0.73_296.1332m/z	296.133	0.726317	pos	6-O-(4-hydroxy-2-methylene-butanoyl)-beta-D-glucopyranose	LMSL05000002	Lipids and lipid-like molecules	Saccharolipids	Other acyl sugars	M+NH4	C11H18O8	52.9	70.7	-2.77488	1.14259	3.44273e-05	0.000286456	2.30448	4.93988	211.262	42.7666	148.709	178.913	271.773	205.695	173.16	289.321	33.0697	53.9333	26.9079	56.8221	53.0944	32.7723
10.45_330.2639m/z	330.264	10.4456	pos	9,14-DiHODE	LMFA02000167	Lipids and lipid-like molecules	Fatty Acyls	Octadecanoids	M+NH4	C18H32O4	52.9	67.3	0.0193775	1.77171	0.000627043	0.00306939	-0.607198	0.65647	852.175	1298.12	1119.28	901.39	720.403	628.516	786.243	957.22	1424.57	1231.39	1415.59	1369.59	1068.67	1278.89
12.90_296.2348n	319.224	12.9041	pos	13R-HODE	74643	Lipids and lipid-like molecules	Fatty Acyls	Lineolic acids and derivatives	M+H, M+K, M+Na, 2M+Na	C18H32O3	52.8	67.3	-1.02716	1.59541	0.00558807	0.0184381	0.628022	1.54544	1165.57	754.196	1255.36	727.52	1019.44	1155.28	1296.89	1538.93	640.209	861.383	772.191	696.161	734.831	820.402
7.91_596.3195m/z	596.32	7.91053	neg	POV-PE	LMGP20020030	Lipids and lipid-like molecules	Glycerophospholipids	Oxidized glycerophospholipids	M+FA-H	C26H50NO9P	52.8	69.1	-1.80742	2.1686	9.90243e-05	0.000673879	5.03997	32.8989	651.239	19.7952	267.382	558.336	684.194	997.365	814.493	585.666	37.4722	44.9753	4.56744	16.9516	9.62297	5.18147
9.19_293.2109m/z	293.211	9.18597	pos	9,10-EOT	63362	Unclassified	Unclassified	Unclassified	M+H	C18H28O3	52.7	67.1	-0.687513	7.09704	5.69038e-06	7.10346e-05	-0.670387	0.628338	10717.6	17057.1	13244.3	10247.9	8782.76	10722.5	10977.6	10330.7	17565.7	15625.7	18711.9	17118.6	16499.7	16821
0.63_321.1881m/z	321.188	0.629317	pos	Glutamylarginine	HMDB0028813	Organic acids and derivatives	Carboxylic acids and derivatives	Amino acids, peptides, and analogues	M+NH4	C11H21N5O5	52.6	71.7	0.0196254	1.05259	0.00909782	0.0272935	2.01706	4.04758	237.677	58.7209	104.913	241.32	342.21	162.334	127.157	448.129	68.6123	86.7387	53.1803	57.4389	53.8872	32.4677
8.41_324.1935n	307.19	8.41118	pos	Dinor-PGE2	74975	Unclassified	Unclassified	Unclassified	M+H-H2O, M+Na, M+H	C18H28O5	52.6	67.7	-0.524336	2.79783	0.000160716	0.000997189	-0.697312	0.61672	1680.76	2725.33	1577.59	1655.88	1622.36	1464.15	1531.1	2233.49	3088.45	2507	2883.55	2297.2	3079.4	2496.36
1.34_346.0557m/z	346.056	1.33912	neg	3'-AMP	HMDB0003540	Nucleosides, nucleotides, and analogues	Ribonucleoside 3'-phosphates	Unclassified	M-H	C10H14N5O7P	52.5	64.6	-0.422715	1.53063	0.014954	0.0409643	2.32342	5.00516	513.705	102.635	117.901	663.471	1072.76	563.636	383.053	281.404	37.812	98.4018	155.661	74.8024	211.758	37.3758
2.92_191.0354m/z	191.035	2.92435	neg	Scopoletin	6956	Phenylpropanoids and polyketides	Coumarins and derivatives	Hydroxycoumarins	M-H	C10H8O4	52.5	66.6	2.11656	1.79104	0.000384975	0.00204741	-1.74283	0.298783	219.878	735.911	400.609	100.226	120.785	256.968	273.836	166.843	711.415	889.776	547.727	1064.61	491.078	710.867
3.03_188.1643m/z	188.164	3.02883	pos	10-amino-decanoic acid	LMFA01100002	Lipids and lipid-like molecules	Fatty Acyls	Fatty Acids and Conjugates	M+H	C10H21NO2	52.5	65.1	-0.993249	2.10266	0.0120346	0.0343125	0.939768	1.91822	1547.66	806.823	1105.13	2069.51	2340.56	1653.17	1115.72	1001.89	678.018	689.08	724.446	1163.78	778.231	807.386
0.65_101.0474n	84.0441	0.652817	pos	1-Aminocyclopropane-1-carboxylic acid	6029	Organic acids and derivatives	Carboxylic acids and derivatives	Amino acids, peptides, and analogues	M+H-H2O, M+H	C4H7NO2	52.4	67.9	-2.99949	3.15284	5.73417e-05	0.000431297	0.843852	1.79484	2969.7	1654.58	2108.79	3107.64	3169.3	3266.77	2832.55	3333.16	1855.42	1860.08	1520.59	1482.72	1615.02	1593.66
13.05_271.2273m/z	271.227	13.0486	neg	2-hydroxyhexadecanoic acid	34495	Unclassified	Unclassified	Unclassified	M-H	C16H32O3	52.4	66.6	-2.06295	1.18511	0.0103132	0.0303236	-0.893479	0.538315	261.157	485.139	310.349	153.552	155.441	326.162	358.901	262.538	516.547	284.82	653.645	408.342	392.919	654.559
7.95_576.2929m/z	576.293	7.95253	neg	POV-PS	LMGP20040015	Lipids and lipid-like molecules	Glycerophospholipids	Oxidized glycerophospholipids	M-H2O-H	C27H50NO11P	52.4	67.2	-2.44501	1.75227	0.0109508	0.0318286	7.21644	148.719	507.759	3.41422	120.59	458.573	1238.23	593.195	419.747	216.221	3.73129e-09	9.02507	3.79151	5.01126	0.927139	1.73036
11.67_325.2362m/z	325.236	11.6686	pos	13-hydroxy-9-methoxy-10-oxooctadec-11-enoic acid	LMFA02000288	Lipids and lipid-like molecules	Fatty Acyls	Octadecanoids	M+H-H2O	C19H34O5	52.3	70.1	-3.22396	2.79292	1.7274e-07	6.57726e-06	-1.67038	0.314171	446.179	1420.18	436.062	394.223	406.436	435.844	490.016	514.495	1489.99	1190.61	1726.92	1383.82	1307.31	1422.44
8.69_325.2017m/z	325.202	8.68983	neg	delta10-12-PhytoF	LMFA02040002	Lipids and lipid-like molecules	Fatty Acyls	Octadecanoids	M-H2O-H	C18H32O6	52.3	67.9	-1.01983	6.81672	2.89945e-05	0.000249848	-1.04596	0.484323	5485.9	11326.9	6613.14	5605.59	5214.67	4621.16	5482.98	5377.89	10993.3	9277.41	14298.5	11155.3	12589.1	9648.06
10.27_341.1966m/z	341.197	10.2662	neg	10-Deoxymethynolide	LMPK04000034	Lipids and lipid-like molecules	Polyketides	Macrolides and lactone polyketides	M+FA-H	C17H28O4	51.9	62.2	-1.15851	4.08436	1.67161e-06	2.89448e-05	-1.78111	0.29096	844.095	2901.06	1106.36	877.814	629.162	786.442	875.301	789.491	2760.17	2293.61	3661.36	2551.86	2985.26	3154.12
9.85_343.2117m/z	343.212	9.85177	neg	8E-Heptadecenedioic acid	LMFA01170053	Lipids and lipid-like molecules	Fatty Acyls	Fatty Acids and Conjugates	M+FA-H	C17H30O4	51.9	65.2	-3.2092	1.60829	0.00294219	0.0109526	-2.67151	0.156963	87.5598	557.838	232.934	105.104	42.7313	37.0397	45.3073	62.2423	473.189	914.348	435.643	911.382	250.952	361.515
6.56_172.1098n	171.103	6.55962	neg	9-Oxo-nonanoic acid	HMDB0094711	Lipids and lipid-like molecules	Fatty Acyls	Fatty acids and conjugates	M-H2O-H, M-H	C9H16O3	51.8	61.8	-0.934477	1.87943	0.0391128	0.0898439	-0.633759	0.644495	1304.74	2024.43	703.091	1454.76	2056.36	873.827	1299.81	1440.56	1532.53	2139.83	2084.71	1680.8	3065.85	1642.87
11.10_540.3289m/z	540.329	11.1008	neg	PE(19:0/0:0)	LMGP02050028	Lipids and lipid-like molecules	Glycerophospholipids	Glycerophosphoethanolamines	M+FA-H	C24H50NO7P	51.6	77.3	-3.56518	1.42373	1.24481e-06	2.36987e-05	-1.33978	0.395081	165.681	419.36	181.99	173.433	182.355	150.281	145.823	160.207	510.44	406.469	446.924	353.97	436.108	362.25
9.66_309.2071m/z	309.207	9.6566	neg	11-hydroperoxy-12,13-epoxy-9-octadecenoic acid	LMFA02000106	Lipids and lipid-like molecules	Fatty Acyls	Octadecanoids	M-H2O-H	C18H32O5	51.6	61.2	-0.0257088	5.89483	8.52e-06	9.65542e-05	0.94473	1.92483	9183.99	4771.33	10152.1	8044.57	8759.44	10134.1	9170.52	8843.24	4429.4	5929.74	4151.34	6116.41	3680.64	4320.45
17.48_713.5430n	714.55	17.4826	pos	Glucocerebrosides	85015	Unclassified	Unclassified	Unclassified	M+H-H2O, M+H	C40H75NO9	51.5	70.4	-1.72494	1.29636	0.0107382	0.031329	-1.28895	0.409247	185.51	453.296	81.5645	100.241	181.166	173.878	316.613	259.599	370.41	155.795	725.936	433.372	537.027	497.235
10.43_292.2039n	291.197	10.4327	neg	12,13S-EOT	LMFA02000053	Lipids and lipid-like molecules	Fatty Acyls	Octadecanoids	M-H, M+FA-H, 2M-H	C18H28O3	51.4	59.7	0.187506	18.1241	2.73212e-10	2.14744e-07	3.77652	13.704	44194.7	3224.95	40166.9	41415.7	41362.3	50006.6	44165.6	48051.3	3324.82	3504.26	3124.94	4220.9	2273.28	2901.51
6.23_206.0575n	207.065	6.22847	pos	6-(hydroxymethyl)-7-methoxy-2H-chromen-2-one	HMDB0136784	Unclassified	Unclassified	Unclassified	M+H, M+Na	C11H10O4	51.4	59.8	-1.90813	3.38917	2.9373e-05	0.000252615	-4.09601	0.058476	100.827	1724.24	108.303	3.59533	6.17742	125.456	159.278	202.151	2002.38	1830.3	1506.69	1540.52	919.169	2546.4
8.22_310.2146n	309.207	8.21885	neg	trans-EKODE-(E)-Ib	35761	Unclassified	Unclassified	Unclassified	M-H, 2M-H	C18H30O4	51.3	59.9	0.624519	8.16026	3.33358e-07	1.0079e-05	-2.14971	0.225358	2369.5	10514.4	3908.09	2280.66	1748.63	1801.52	2174.39	2303.7	9908.11	9472.69	13031.9	9130.5	11562.3	9980.72
8.26_294.2196n	295.227	8.26468	pos	(9R,13R)-10,11-dihydro-12-oxo-15-phytoenoic acid	LMFA02010006	Lipids and lipid-like molecules	Fatty Acyls	Octadecanoids	M+H, 2M+H, M+H-H2O	C18H30O3	51.3	57.5	0.488563	4.42459	0.0196242	0.0511536	-0.57504	0.671268	7768	11572.1	12615.7	7812.92	6150.39	6361.77	6481.86	7185.38	11294.4	12294.3	11949	14564.2	7505.5	11825.4
1.06_174.0529n	173.046	1.06013	neg	Shikimic acid	338	Organic oxygen compounds	Organooxygen compounds	Alcohols and polyols	M-H, 2M-H, M-H2O-H	C7H10O5	51	56.7	0.618179	2.94896	0.0285107	0.0694403	-0.523241	0.695807	3766.1	5412.56	2932.43	2611.58	3212.86	3463.97	4236.89	6138.83	6075	4745.1	5410.66	3956.35	6349.76	5938.48
8.50_343.2122m/z	343.212	8.49852	neg	(9R,12R,16R)-d14-10-PhytoF[10R,13S]	LMFA02040102	Lipids and lipid-like molecules	Fatty Acyls	Octadecanoids	M-H	C18H32O6	51	60.2	-1.06696	3.93642	0.000190118	0.0011479	-0.87099	0.546772	2369	4332.71	3406.17	2356.81	1775.47	2117.03	2322.41	2236.14	4157.01	3723.22	5313.82	3715.82	4840.68	4245.73
9.95_623.4521m/z	623.452	9.94858	neg	9S-HpODE	LMFA02000012	Lipids and lipid-like molecules	Fatty Acyls	Octadecanoids	2M-H	C18H32O4	51	64	-1.13674	1.22263	0.0157246	0.0427074	1.31753	2.49239	501.92	201.381	827.268	339.914	202.068	721.377	590.842	330.053	244.9	151.988	263.312	220.186	129.56	198.342
12.47_414.2620n	415.269	12.4694	pos	Ascorbyl Palmitate	73561	Lipids and lipid-like molecules	Fatty Acyls	Fatty acid esters	M+H-H2O, M+H	C22H38O7	50.8	55.6	0.504249	2.60411	1.42931e-05	0.000143973	-2.8496	0.138735	140.6	1013.45	100.32	115.202	148.266	135.444	144.586	199.785	1060.54	815.303	1366.47	711.915	833.581	1292.86
1.30_344.0396m/z	344.04	1.29728	neg	8-Oxo-dGMP	HMDB0011670	Nucleosides, nucleotides, and analogues	Purine nucleotides	Purine deoxyribonucleotides	M-H2O-H	C10H14N5O8P	50.7	59.9	-1.59446	1.83975	0.00563599	0.018549	1.27139	2.41394	864.756	358.234	734.802	389.973	761.08	1163.42	811.99	1327.27	371.588	533.493	272.142	423.583	206.171	342.43
8.66_326.2086n	309.205	8.65533	pos	2,3-dinor Prostaglandin E1	45460	Unclassified	Unclassified	Unclassified	M+H-H2O, M+Na, 2M+H, 2M+NH4, 2M+Na, M+NH4	C18H30O5	50.7	59	-2.35314	10.2004	4.32774e-06	5.75151e-05	-0.954327	0.516082	13753.6	26650	13762.8	13266.6	13901.4	13338.3	14449.3	13803.2	25899.5	23072.5	32041.4	23999.3	29744.1	25143.3
7.40_225.1129m/z	225.113	7.39557	neg	3,4-Methylenesebacic acid	HMDB0059729	Lipids and lipid-like molecules	Fatty Acyls	Fatty acids and conjugates	M-H	C12H18O4	50.6	57.6	-1.37829	1.3883	1.0766e-08	1.29036e-06	4.76003	27.0963	252.171	9.30644	269.08	192.39	232.499	281.925	256.636	280.495	3.69188	8.94783	8.42198	21.5421	8.91494	4.31988
7.69_228.1369n	227.129	7.69105	neg	3Z-dodecenedioic acid	LMFA01170137	Lipids and lipid-like molecules	Fatty Acyls	Fatty Acids and Conjugates	M-H2O-H, M-H	C12H20O4	50.4	58.4	3.05835	1.95186	5.66029e-06	7.0699e-05	2.64697	6.26351	602.606	96.209	579.86	573.284	523.766	871.175	612.628	454.924	103.509	99.1032	102.471	95.3843	88.1108	88.6765
17.18_804.5747m/z	804.575	17.1823	neg	PC(18:1(11Z)/16:0)	HMDB0008067	Lipids and lipid-like molecules	Glycerophospholipids	Glycerophosphocholines	M+FA-H	C42H82NO8P	50.3	67.4	-1.76748	7.40916	3.58114e-05	0.000295403	-4.49577	0.0443241	332.998	7512.79	400.539	468.784	340.998	278.75	274.85	234.064	8058.85	8081.39	9464.05	6826.54	9751.98	2893.95
0.74_781.1981m/z	781.198	0.742483	neg	Isoscoparin 2''-(6-(E)-ferulylglucoside)	HMDB0038454	Phenylpropanoids and polyketides	Flavonoids	Flavonoid glycosides	M-H2O-H	C38H40O19	50.2	62.8	-0.526004	4.83419	0.0141516	0.0392155	0.336867	1.26301	23833.1	18870.1	26790.6	25119.3	20262.6	23215.4	22896.4	24714.6	19297.3	16674.7	18939.5	14163.7	19710.1	24435.4
10.67_500.2766m/z	500.277	10.6677	neg	LysoPE(20:4(5Z,8Z,11Z,14Z)/0:0)	HMDB0011517	Lipids and lipid-like molecules	Glycerophospholipids	Glycerophosphoethanolamines	M-H	C25H44NO7P	50.1	60.7	-3.38789	2.37082	0.000716876	0.00342086	-0.821467	0.565866	1048.51	1852.93	866.761	1289.86	1190.77	1015.86	981.54	946.273	2468.11	1927.25	1761.48	1524.4	2015.03	1421.3
8.66_327.2157m/z	327.216	8.65533	pos	2,3-dinor-PGE1	36216	Unclassified	Unclassified	Unclassified	M+H	C18H30O5	50.1	58	-2.88804	1.07234	0.0234738	0.0592585	-0.201814	0.869456	1192.16	1371.16	1350.92	1142.66	1178.79	1105.48	1202.64	1172.48	1299.33	1256.71	1627.74	1291.26	1440.81	1311.08
4.59_173.0818m/z	173.082	4.58992	neg	2,3-Heptanedione	HMDB0031476	Organic oxygen compounds	Organooxygen compounds	Carbonyl compounds	M+FA-H	C7H12O2	49.9	52.7	-1.36187	1.54154	0.00475961	0.0161871	1.65422	3.14752	562.185	178.612	528.122	567.607	1053.85	527.191	360.239	336.098	148.641	160.554	195.085	170.626	205.476	191.289
8.43_309.2071m/z	309.207	8.42817	neg	9-F1-PhytoP	LMFA02030002	Lipids and lipid-like molecules	Fatty Acyls	Octadecanoids	M-H2O-H	C18H32O5	49.9	53.6	-0.137062	6.74698	0.00142138	0.00602732	0.830037	1.77773	16521.2	9293.44	19696	18098.3	11418.9	14244	14703.9	20966.3	8028.16	8835.84	10765.1	10808	6596.3	10727.2
11.66_566.3438m/z	566.344	11.6555	neg	PC(18:1(11Z)/0:0)	LMGP01050138	Lipids and lipid-like molecules	Glycerophospholipids	Glycerophosphocholines	M+FA-H	C26H52NO7P	49.8	62.4	-4.96775	1.71765	0.000507427	0.00257018	-1.82835	0.281586	163.189	579.535	164.986	255.357	197.56	111.141	136.087	114.002	899.128	636.459	609.059	487.712	534.722	310.132
11.25_291.1955m/z	291.195	11.252	pos	16-J1-PhytoP	LMFA02030067	Lipids and lipid-like molecules	Fatty Acyls	Octadecanoids	M+H-H2O	C18H28O4	49.7	52.6	0.0696931	1.37691	0.0224771	0.0571153	-0.831943	0.561772	410.271	730.315	289.106	369.403	424.352	485.781	464.723	428.259	746.695	400.65	749.731	422.535	1109.45	952.826
11.85_294.2192n	277.216	11.8541	pos	13(S)-HOTrE	36051	Unclassified	Unclassified	Unclassified	M+H-H2O, M+H, M+NH4, M+Na, 2M+Na, 2M+NH4	C18H30O3	49.6	51.1	-1.07437	9.2332	5.05568e-06	6.45391e-05	-2.8171	0.141896	1779.39	12540.1	1946.02	1525.56	1133.2	2009.43	2024.62	2037.51	15939.9	9955.21	14387	8493.56	11624.6	14840.4
6.80_612.3152m/z	612.315	6.80077	neg	PS(10:0/10:0)	LMGP03010022	Lipids and lipid-like molecules	Glycerophospholipids	Glycerophosphoserines	M+FA-H	C26H50NO10P	49.6	51	-0.407276	2.00367	4.06906e-07	1.14079e-05	7.83388	228.157	515.645	2.26005	320.218	573.596	551.889	584.366	605.351	458.451	5.33139	4.28139	3.73129e-09	0.547076	2.02123	1.37921
8.82_326.2090n	307.191	8.81598	neg	9-epi-9-D1t-PhytoP	LMFA02030007	Lipids and lipid-like molecules	Fatty Acyls	Octadecanoids	M-H2O-H, M+FA-H	C18H30O5	49.6	52	-1.11274	2.11845	0.0420863	0.0953407	0.302494	1.23327	5054.25	4098.23	5670.43	5652.64	4080.93	4157.13	4634.47	6129.9	4228.66	4026.09	4203.98	4747.54	3220.49	4162.64
13.63_277.2159m/z	277.216	13.6328	pos	17-Hydroxylinolenic acid	HMDB0011108	Lipids and lipid-like molecules	Fatty Acyls	Lineolic acids and derivatives	M+H-H2O	C18H30O3	49.5	51.5	-1.10483	2.8641	8.73498e-08	4.30241e-06	-3.05625	0.12022	142.406	1184.54	406.205	80.8789	55.1716	73.898	123.429	114.853	1083.41	1193.69	1376.89	1298.66	1026.28	1128.31
7.04_255.1238m/z	255.124	7.04377	neg	Sedanonic acid	HMDB0032871	Organic acids and derivatives	Keto acids and derivatives	Gamma-keto acids and derivatives	M+FA-H	C12H18O3	49.5	49.9	0.0678641	1.48631	4.82456e-05	0.000375058	-0.775195	0.584309	433.867	742.529	374.256	417.914	563.074	415.965	400.746	431.244	650.85	759.895	899.297	767.638	673.803	703.691
13.06_481.3177n	482.325	13.0622	pos	PE(18:0/0:0)	40775	Unclassified	Unclassified	Unclassified	M+H, M+Na	C23H48NO7P	49.4	50.5	1.69436	1.93367	0.000385305	0.00204826	3.56419	11.8285	567.83	48.0054	206.899	405.176	828.228	692.994	787.084	486.602	38.9185	44.4149	58.6707	17.5056	68.53	59.993
2.92_399.0931m/z	399.093	2.92435	neg	5Z-Caffeoylquinic acid	HMDB0040690	Organic oxygen compounds	Organooxygen compounds	Alcohols and polyols	M+FA-H	C16H18O9	49.4	52.4	-0.6435	3.24149	0.000506032	0.0025643	-1.83663	0.279975	664.626	2373.88	1299.8	255.975	279.096	821.216	832.513	499.16	2302.57	2890.71	1741.67	3503.26	1543.08	2261.96
3.04_193.0492m/z	193.049	3.04318	pos	5-hydroxy-7-methoxy-2H-chromen-2-one	HMDB0136674	Phenylpropanoids and polyketides	Coumarins and derivatives	Hydroxycoumarins	M+H	C10H8O4	49.4	49.6	-1.96716	1.91262	0.000280733	0.00157893	-1.77086	0.293033	239.525	817.399	446.486	103.729	109.72	287.24	313.866	176.11	814.932	995.684	582.014	1137.07	577.617	797.073
1.91_86.0960m/z	86.096	1.90742	pos	Piperidine	HMDB0034301	Organoheterocyclic compounds	Piperidines	Unclassified	M+H	C5H11N	49.2	51.8	-4.54365	3.01013	0.0113053	0.0326252	0.548191	1.46225	4512.02	3085.67	3915.85	4870.11	6058.63	5002.04	3870	3355.48	2883.61	3222.85	2829.27	4063.58	2441.12	3073.57
11.71_294.2200n	317.208	11.7115	pos	13-HOTE	LMFA02000029	Lipids and lipid-like molecules	Fatty Acyls	Octadecanoids	M+NH4, M+Na	C18H30O3	49.2	51.1	1.55245	1.77356	4.14718e-06	5.58233e-05	3.70633	13.0532	449.016	34.3989	390.716	385.688	283.653	558.442	515.494	560.104	33.4928	32.0024	26.4419	30.808	44.9326	38.7155
2.16_405.0490m/z	405.049	2.16373	neg	1-O-p-Coumaroyl-(b-D-glucose 6-O-sulfate)	HMDB0041174	Phenylpropanoids and polyketides	Cinnamic acids and derivatives	Hydroxycinnamic acids and derivatives	M-H	C15H18O11S	49.2	50.4	-1.73989	2.60097	0.00143376	0.0060716	-2.72896	0.150834	194.61	1290.22	747.875	3.76601	5.24006	305.038	38.4019	67.3365	1972.91	1027.01	630.922	1710.88	809.44	1590.17
6.23_467.1539m/z	467.154	6.22847	pos	7-Methyl-1,4,5-naphthalenetriol 4-[xylosyl-(1->6)-glucoside]	HMDB0034909	Organic oxygen compounds	Organooxygen compounds	Carbohydrates and carbohydrate conjugates	M+H-H2O	C22H28O12	49.2	54.2	-1.77598	1.14413	7.781e-05	0.000552222	35.4454	4.67884e+10	174.581	3.73129e-09	116.126	151.158	262.39	142.049	120.061	255.702	3.73129e-09	3.73129e-09	3.73129e-09	3.73129e-09	3.73129e-09	3.73129e-09
0.71_549.1664m/z	549.166	0.711817	neg	D-Gal alpha 1->6D-Gal alpha 1->6D-Glucose	HMDB0060468	Organic oxygen compounds	Organooxygen compounds	Carbohydrates and carbohydrate conjugates	M+FA-H	C18H32O16	49.1	62.3	-1.59762	1.79617	1.10024e-05	0.000117666	-1.36803	0.387421	263.691	680.633	322.264	255.672	175.12	250.138	294.512	284.442	638.577	657.598	627.729	622.263	915.911	621.718
0.74_504.1686n	505.176	0.742483	pos	6-Kestose	89466	Organic oxygen compounds	Organooxygen compounds	Carbohydrates and carbohydrate conjugates	M+H, M+K, M+NH4, M+H-H2O	C18H32O16	49	48.3	-0.807809	3.0008	0.0339088	0.0798571	-0.410152	0.752544	4763.06	6329.28	4500.21	5301.18	3399.05	4482.25	5952.25	4943.43	6201.41	5236.81	6012.21	4802.86	8108	7614.39
4.27_669.2609m/z	669.261	4.27427	neg	Kanokoside D	HMDB0036105	Lipids and lipid-like molecules	Prenol lipids	Terpene glycosides	M+FA-H	C27H44O16	49	51.4	-0.428682	1.20254	3.67816e-08	2.61756e-06	7.11869	138.976	182.202	1.31103	135.335	165.511	208.466	214.558	194.139	175.2	3.73129e-09	2.09394	1.77956	1.45092	3.73129e-09	2.54177
7.63_307.1904m/z	307.19	7.62722	pos	Compactin diol lactone	69858	Unclassified	Unclassified	Unclassified	M+H	C18H26O4	49	51	-0.0578456	1.39126	6.35105e-07	1.53415e-05	-0.733012	0.601647	378.715	629.465	438.43	384.405	380.106	308.661	355.151	405.538	599.34	676.102	661.945	634.506	597.008	607.887
0.68_180.0637n	179.056	0.68265	neg	D-Galactose	HMDB0000143	Organic oxygen compounds	Organooxygen compounds	Carbohydrates and carbohydrate conjugates	M-H, 2M-H, M-H2O-H	C6H12O6	48.8	47.5	1.64702	4.75647	0.0386756	0.0889882	-0.436769	0.738787	12201.7	16515.9	10172.8	11930.9	8848.03	13085.9	12685.5	16487.3	16158.1	13548.5	14974.5	14173.2	23364.7	16876.3
11.65_360.2738m/z	360.274	11.6545	pos	2,3-Dinor-TXB1	LMFA03030012	Lipids and lipid-like molecules	Fatty Acyls	Eicosanoids	M+NH4	C19H34O5	48.8	49.4	-2.00108	1.01194	1.55747e-05	0.000153639	-1.27539	0.413113	95.7075	231.674	147.989	75.3468	68.0592	74.4712	87.2295	121.15	210.827	238.757	262.12	220.086	193.085	265.17
13.59_508.3388m/z	508.339	13.5949	neg	LysoPE(20:0/0:0)	HMDB0011511	Lipids and lipid-like molecules	Glycerophospholipids	Glycerophosphoethanolamines	M-H	C25H52NO7P	48.8	57.2	-3.99135	1.75885	0.000564191	0.00280724	5.33275	40.3011	447.518	11.1044	140.093	385.113	492.636	773.357	555.964	337.947	3.73129e-09	3.73129e-09	4.36165	32.4759	29.7886	3.73129e-09
8.66_308.1983n	307.191	8.66183	neg	16-A1-PhytoP	LMFA02030059	Lipids and lipid-like molecules	Fatty Acyls	Octadecanoids	M-H, 2M-H	C18H28O4	48.8	50.3	-1.34806	4.4405	8.77514e-06	9.88349e-05	-0.85932	0.551212	3083.19	5593.48	3743.19	3261.53	2605.07	2388.16	3029.26	3471.94	6302.5	5102.76	5763.88	5701.04	5856.43	4834.27
1.28_611.1447m/z	611.145	1.28295	neg	Oxidized glutathione	HMDB0003337	Organic acids and derivatives	Carboxylic acids and derivatives	Amino acids, peptides, and analogues	M-H	C20H32N6O12S2	48.7	45	0.0458389	4.69154	0.00197735	0.00787648	1.21018	2.31367	5813.98	2512.88	3771.55	6968.16	6489.86	8325.81	4817.4	4511.07	2497.79	1943.16	2443.8	2554.52	1497.07	4140.94
10.57_520.2670m/z	520.267	10.5709	neg	PS(18:2(9Z,12Z)/0:0)	LMGP03050011	Lipids and lipid-like molecules	Glycerophospholipids	Glycerophosphoserines	M-H	C24H44NO9P	48.7	55.3	-2.1782	2.00014	0.00363457	0.0130425	-1.58791	0.332653	366.136	1100.65	472.856	317.077	343.067	329.771	373.811	360.233	1146.85	1882.39	828.727	1378.62	747.343	619.985
4.12_477.0664m/z	477.066	4.1231	neg	Miquelianin	LMPK12112173	Lipids and lipid-like molecules	Polyketides	Flavonoids	M-H	C21H18O13	48.7	49.7	-2.13068	1.1974	0.0241017	0.0605928	-3.60673	0.0820853	28.264	344.325	33.0892	54.0427	3.28797	10.7585	8.47205	59.9339	45.5427	600.803	3.73129e-09	472.136	695.839	251.63
6.74_341.1965m/z	341.196	6.74345	neg	(1(10)E,4a,5E)-1(10),5-Germacradiene-12-acetoxy-4,11-diol	HMDB0038798	Lipids and lipid-like molecules	Prenol lipids	Sesquiterpenoids	M+FA-H	C17H28O4	48.7	48.8	-1.6933	4.13272	9.037e-07	1.93093e-05	-1.26479	0.41616	1521.77	3656.7	1764.06	1420.81	1488.68	1267.04	1364.9	1825.13	3360.04	3319.11	4482.65	3394.88	3653.78	3729.71
8.66_580.3245m/z	580.324	8.66183	neg	PC(16:1(9Z)/2:0)	LMGP01010693	Lipids and lipid-like molecules	Glycerophospholipids	Glycerophosphocholines	M+FA-H	C26H50NO8P	48.7	47.5	-2.07377	1.30853	0.00373239	0.0133262	2.25769	4.78224	329.005	68.7972	200.123	201.961	211.381	321.56	428.775	610.232	86.8002	127.009	21.7098	94.3207	46.2317	36.7119
4.37_218.1151n	217.108	4.36992	neg	2-Hydroxydecanedioic acid	HMDB0000424	Organic acids and derivatives	Hydroxy acids and derivatives	Medium-chain hydroxy acids and derivatives	M-H2O-H, M-H	C10H18O5	48.6	45.3	-1.31008	4.37647	4.38506e-09	8.10978e-07	-2.48101	0.179119	525.079	2931.46	555.682	567.098	503.896	402.75	442.42	678.63	2578.98	2814	3439.99	2928.92	2744.66	3082.2
0.70_415.1448m/z	415.145	0.69715	neg	Cellulose, microcrystalline	HMDB0032197	Organooxygen compounds	Carbohydrates and carbohydrate conjugates	Glycosyl compounds	M+FA-H	C14H26O11	48.5	51.1	-2.58071	2.35656	1.5009e-08	1.55079e-06	-2.15981	0.223786	200.976	898.074	236.763	277.609	127.659	195.808	199.469	168.55	880.675	837.61	890.292	979.577	1022.8	777.493
0.74_255.1055m/z	255.106	0.742483	pos	Succinamide	LMFA08010026	Lipids and lipid-like molecules	Fatty Acyls	Fatty amides	2M+Na	C4H8N2O2	48.5	47.8	-3.66685	2.128	5.90121e-05	0.000440998	-1.26863	0.415055	431.358	1039.28	341.515	573.481	466.42	419.108	432.87	354.751	859.993	912.728	1021.92	1044.78	1441.27	954.977
10.85_342.2398n	325.237	10.85	pos	methyl 10,13-dihydroxy-9-oxo-11-octadecenoate	74528	Lipids and lipid-like molecules	Fatty Acyls	Fatty Acids and Conjugates	M+H-H2O, M+Na, M+NH4, M+H, 2M+Na	C19H34O5	48.4	46	-2.42594	12.1247	2.22336e-05	0.000202616	-3.71205	0.0763067	1579.76	20702.7	1994.09	1426.28	1162.82	1391.1	1597.34	1906.91	20185.8	18207.4	32732	19273.3	14087.1	19730.8
2.66_438.1398m/z	438.14	2.65603	pos	3-{[3,4-dihydroxy-5-(hydroxymethyl)oxolan-2-yl]oxy}-5,7-dihydroxy-2-(3-hydroxyphenyl)-3,4-dihydro-2H-1-benzopyran-4-one	HMDB0132723	Phenylpropanoids and polyketides	Flavonoids	Flavonoid glycosides	M+NH4	C20H20O10	48.4	45.5	0.823484	2.05285	0.00813433	0.0249924	3.41096	10.6365	764.481	71.8731	488.358	494.655	357.855	800.026	681.908	1764.08	48.673	86.2759	39.452	138.375	73.4712	44.9919
8.09_239.1287m/z	239.129	8.09353	neg	Neocnidilide	HMDB0034450	Organoheterocyclic compounds	Lactones	Gamma butyrolactones	M+FA-H	C12H18O2	48.4	45.3	-1.14245	2.2395	5.30621e-07	1.36106e-05	1.67878	3.20157	943.272	294.628	756.783	853.054	893.082	1095.54	1078.44	982.735	279.78	246.52	315.772	277.357	379.356	268.983
12.69_859.6885m/z	859.688	12.6873	neg	SM(d18:0/24:1(15Z))	HMDB0012095	Lipids and lipid-like molecules	Sphingolipids	Phosphosphingolipids	M+FA-H	C47H95N2O6P	48.3	49.1	-3.0586	23.8366	0.000993668	0.00447983	1.38174	2.60582	135245	51901.3	74499.1	112730	129523	150085	177014	167620	32466	32779.7	38959.3	45741.5	84781.9	76679.2
12.98_306.2199n	307.227	12.9767	pos	10-HODTA methyl ester	65404	Unclassified	Unclassified	Unclassified	M+Na, M+K, 2M+Na, M+H	C19H30O3	48.3	43.9	1.35076	5.95433	0.00450398	0.0154861	-0.789286	0.57863	8004.98	13834.4	8300.97	5354.53	3814.35	7710.94	8116.14	14733	13559.7	13022.1	15914.6	14416.9	12852.5	13240.4
2.29_740.1806n	721.163	2.29122	neg	6-(4-{7-[(3-{[3,4-dihydroxy-4-(hydroxymethyl)oxolan-2-yl]oxy}-4,5-dihydroxy-6-(hydroxymethyl)oxan-2-yl)oxy]-5-hydroxy-4-oxo-4H-chromen-2-yl}phenoxy)-3,4,5-trihydroxyoxane-2-carboxylic acid	HMDB0125357	Phenylpropanoids and polyketides	Flavonoids	Flavonoid glycosides	M-H2O-H, M-H	C32H36O20	48.3	44.6	0.755245	3.55863	0.000802237	0.00374457	-1.46774	0.361548	1103.91	3053.28	1478.33	358.905	196.548	1401.11	1056.27	2132.28	3771.37	3589.82	3172.15	2752.65	1830.61	3203.08
5.60_208.1093n	209.117	5.59535	pos	(Z)-3-Oxo-2-(2-pentenyl)-1-cyclopenteneacetic acid	HMDB0030197	Organic oxygen compounds	Organooxygen compounds	Carbonyl compounds	M+H-H2O, M+H	C12H16O3	48.3	47.5	-3.18165	2.9589	2.17421e-11	5.31668e-08	2.76819	6.81253	1291.73	189.612	1368.02	1254.97	1419.39	1218.54	1244.2	1245.28	161.85	187.983	222.811	206.324	167.91	190.791
11.54_320.1987n	321.206	11.5396	pos	[8]-Gingerdione	93864	Benzenoids	Benzene and substituted derivatives	Phenols and derivatives	M+H, M+Na	C19H28O4	48.2	47.3	-0.0495394	2.19582	1.10872e-07	5.00013e-06	-2.48567	0.178542	137.571	770.528	201.587	86.2064	102.264	106.877	138.306	190.188	787.077	865.585	782.536	775.977	567.257	844.734
6.42_517.1328m/z	517.133	6.42113	neg	Vaccinoside	HMDB0034733	Lipids and lipid-like molecules	Prenol lipids	Terpene glycosides	M-H2O-H	C25H28O13	48.2	54.3	-4.36139	2.8589	6.77602e-06	8.1268e-05	4.96531	31.2396	1086.71	34.7863	685.873	826.912	1286.23	1003.16	1230.5	1487.59	36.8848	39.9482	35.5309	12.651	23.4949	60.208
7.73_323.1850m/z	323.185	7.72755	pos	alpha-Zearalanol	70306	Phenylpropanoids and polyketides	Macrolides and analogues	Unclassified	M+H	C18H26O5	48.2	59.9	-0.863198	1.05454	0.000120095	0.000785921	-2.18081	0.220552	40.3004	182.725	38.7939	39.0591	45.4351	32.7072	41.6143	44.1926	164.506	142.151	263.245	134.687	247.293	144.467
8.93_323.1858m/z	323.186	8.92798	neg	2,3-Dinor-TXB2	HMDB0002904	Lipids and lipid-like molecules	Fatty Acyls	Eicosanoids	M-H2O-H	C18H30O6	48.2	46.7	-1.82185	2.03355	0.000206135	0.00122711	0.911621	1.88116	1212.95	644.787	953.538	1299.18	1648.75	1081.26	1137.18	1157.78	593.521	662.118	674.183	705.014	642.2	591.685
9.66_291.1953m/z	291.195	9.65927	pos	Ecklonialactone A	65409	Unclassified	Unclassified	Unclassified	M+H	C18H26O3	48.2	44.7	-0.496533	1.46743	0.0104273	0.0306021	0.322753	1.25072	1824.37	1458.66	1820.26	1828.96	1639.58	1863.59	1872.44	1921.39	1400.08	1619.17	1567.23	1782.34	1378.49	1004.66
12.18_572.2954n	573.303	12.1823	pos	PI(16:0/0:0)	46744	Unclassified	Unclassified	Unclassified	M+H, M+NH4, M+Na, M+H-H2O	C25H49O12P	48.1	44.2	-1.27688	1.37506	0.0066272	0.0211985	5.10296	34.3672	308.137	8.96602	5.81329	121.635	374.254	465.363	582.282	299.476	8.21662	9.31846	11.1629	6.25761	12.6003	6.24023
4.72_478.2046n	496.239	4.71973	pos	Suspensolide F	HMDB0031918	Lipids and lipid-like molecules	Prenol lipids	Terpene glycosides	M+H-H2O, M+NH4, M+H	C21H34O12	48.1	46.8	-0.942316	1.75132	1.42113e-06	2.59986e-05	8.06525	267.844	391.584	1.46198	220.448	398.426	410.404	495.508	372.38	452.338	0.655305	3.61652	2.32889	1.52794	0.245229	0.398029
6.32_241.1086m/z	241.109	6.32198	neg	4-(3-hydroxybutyl)-2-methoxyphenol	HMDB0135672	Benzenoids	Phenols	Methoxyphenols	M+FA-H	C11H16O3	48.1	45	2.44487	6.3046	5.80317e-07	1.43899e-05	2.94258	7.68783	5805.06	755.098	4269.12	5608.02	7705.22	5977.44	5611.16	5659.4	715.578	647.527	920.893	657.762	765.163	823.662
1.30_262.1282m/z	262.128	1.30128	pos	N-(1-Deoxy-1-fructosyl)valine	HMDB0037844	Organic acids and derivatives	Carboxylic acids and derivatives	Amino acids, peptides, and analogues	M+H-H2O	C11H21NO7	48	48.5	-1.19066	1.27382	0.000436306	0.00226681	0.850052	1.80257	503.666	279.416	368.874	408.173	517.73	560.283	509.308	657.63	309.578	274.616	247.841	260.741	296.11	287.61
11.45_566.3449m/z	566.345	11.4457	neg	LysoPC(18:1(9Z))	HMDB0002815	Lipids and lipid-like molecules	Glycerophospholipids	Glycerophosphocholines	M+FA-H	C26H52NO7P	48	48.1	-2.72169	1.40453	0.000145838	0.000920978	-1.21159	0.431791	202.14	468.144	119.285	260.906	234.048	219.889	182.203	196.512	568.132	482.562	478.588	343.696	574.154	361.732
11.77_478.2926m/z	478.293	11.7666	neg	Glycerophospho-N-Oleoyl Ethanolamine	45335	Unclassified	Unclassified	Unclassified	M-H	C23H46NO7P	48	48.5	-2.65202	2.36736	3.49898e-05	0.00028996	-0.644123	0.639882	1376.61	2151.36	1073.63	1212.63	1475.15	1495.52	1528.58	1474.18	1958.35	2270.28	2261.57	2006.89	2425.61	1985.44
12.05_548.3423m/z	548.342	12.0531	pos	(S)-Nerolidol 3-O-[a-L-rhamnopyranosyl-(1->2)-b-D-glucopyranoside]	HMDB0040844	Lipids and lipid-like molecules	Fatty Acyls	Fatty acyl glycosides	M+NH4	C27H46O10	48	43.3	-1.2502	2.32503	8.68093e-08	4.29326e-06	-3.753	0.0741708	56.9878	768.332	133.536	29.795	25.8554	31.4966	56.4318	64.8121	801.915	861.756	778.621	902.332	567.15	698.22
12.15_326.2452n	349.234	12.1536	pos	8-methoxy-13-hydroxy-9,11-octadecadienoic acid	74813	Lipids and lipid-like molecules	Fatty Acyls	Fatty Acids and Conjugates	M+Na, 2M+Na, M+H, M+H-H2O	C19H34O4	47.9	44.2	-1.49902	3.14266	2.48744e-05	0.000222263	-1.68685	0.310604	586.337	1887.73	1012.24	388.546	325.332	485.179	627.88	678.846	1856.41	1723.46	2463.36	1970.18	1372.49	1940.49
5.54_173.1185m/z	173.118	5.53802	neg	9-hydroxy pelargonic acid	LMFA01050028	Lipids and lipid-like molecules	Fatty Acyls	Fatty Acids and Conjugates	M-H	C9H18O3	47.9	40.9	0.874453	1.92962	0.00330915	0.0121097	2.65045	6.27864	731.091	116.441	275.276	1413.92	669.495	897.3	553.494	577.064	98.06	83.5936	109.236	75.8787	205.954	125.923
9.52_326.2094n	325.202	9.5166	neg	16-D1t-PhytoP	LMFA02030035	Lipids and lipid-like molecules	Fatty Acyls	Octadecanoids	M-H, 2M-H, M-H2O-H	C18H30O5	47.9	42.6	0.27296	9.4259	0.000607671	0.00298518	-2.07186	0.237853	3743.26	15737.7	2560.93	4410.23	4333.03	3479.69	3672.94	4002.74	14456.5	9014.55	17997.4	10094.3	25143.5	17719.9
11.07_338.2100n	361.198	11.0665	pos	Idebenone	757	Unclassified	Unclassified	Unclassified	M+H, M+Na	C19H30O5	47.8	45.3	2.091	1.50859	5.36145e-06	6.76188e-05	-2.05498	0.240652	97.6219	405.656	186.016	72.2381	67.3924	73.5187	88.3358	98.2312	369.039	488.458	449.252	433.556	278.283	415.347
6.25_299.1860m/z	299.186	6.25198	neg	Kessyl glycol	HMDB0037197	Organoheterocyclic compounds	Oxepanes	Unclassified	M+FA-H	C15H26O3	47.8	41.2	-1.59046	2.30824	1.01877e-06	2.08375e-05	-5.72186	0.0189473	13.1163	692.251	14.161	12.9806	17.6838	12.2102	12.6435	9.01859	666.963	534.761	690.867	746.886	967.676	546.353
6.31_269.1390m/z	269.139	6.30782	neg	Methyl jasmonate	LMFA02020010	Lipids and lipid-like molecules	Fatty Acyls	Octadecanoids	M+FA-H	C13H20O3	47.8	42.2	-1.86759	1.01098	0.000231203	0.00134969	0.834711	1.7835	341.842	191.669	349.951	338.573	277.053	308.921	329.713	446.843	154.797	175.32	245.627	206.012	172.485	195.775
6.69_357.1918m/z	357.192	6.68678	neg	(7Z)-14-hydroxy-10,13-dioxoheptadec-7-enoic acid	LMFA01050450	Lipids and lipid-like molecules	Fatty Acyls	Fatty Acids and Conjugates	M+FA-H	C17H28O5	47.8	43.6	-0.186619	3.28463	1.03759e-06	2.10813e-05	-3.73963	0.0748617	107.398	1434.62	129.756	115.153	132.451	66.5794	86.3488	114.102	1352.13	1150.29	1864.08	1098.33	1738.32	1404.58
0.70_267.0722m/z	267.072	0.69715	neg	Ethyl glucuronide	HMDB0010325	Organic oxygen compounds	Organooxygen compounds	Carbohydrates and carbohydrate conjugates	M+FA-H	C8H14O7	47.7	40.8	0.0625447	2.12197	1.07532e-06	2.1542e-05	-1.66005	0.316428	288.476	911.666	336.946	248.674	211.816	326.944	289.563	316.916	877.98	975.379	677.631	1086.67	881.991	970.349
13.59_310.2507n	293.247	13.5893	pos	13(S)-HODE methyl ester	45152	Unclassified	Unclassified	Unclassified	M+H-H2O, M+Na, M+NH4, 2M+Na	C19H34O3	47.7	40.5	-0.407088	4.75413	0.0121127	0.0345037	-1.11093	0.462994	3770.81	8144.39	7711.88	2297.68	1503.37	2515.23	3523.1	5073.57	6899.91	9988.61	8556.09	11858.3	4175.1	7388.34
6.59_481.2196m/z	481.22	6.58812	neg	Travoprost	HMDB0014432	Lipids and lipid-like molecules	Fatty Acyls	Eicosanoids	M-H2O-H	C26H35F3O6	47.7	59.6	-2.17131	1.24796	2.26123e-05	0.000205217	2.5419	5.82356	259.32	44.5295	267.926	353.838	199.802	329.579	212.381	192.396	36.3119	53.2517	47.7632	64.8991	25.1165	39.8344
12.25_294.2195n	317.209	12.2539	pos	13-OxoODE	HMDB0004668	Lipids and lipid-like molecules	Fatty Acyls	Lineolic acids and derivatives	M+H-H2O, M+Na, M+H	C18H30O3	47.6	40.2	0.0143532	6.70115	6.62443e-07	1.57782e-05	1.73262	3.32331	8355.97	2514.35	8466.34	8034.59	6591.85	10444.5	8801.63	7796.93	2580.55	2660.65	2357.02	2901.66	2480.84	2105.39
3.22_705.1671m/z	705.167	3.2235	neg	8-Hydroxyluteolin 4'-methyl ether 7-(6'''-acetylallosyl)(1->2)(6''-acetylglucoside)	LMPK12111389	Lipids and lipid-like molecules	Polyketides	Flavonoids	M-H2O-H	C32H36O19	47.6	40.1	-0.235436	1.90126	0.000594451	0.00293137	-1.59435	0.331171	288.524	871.224	391.013	183.933	96.3011	505.615	276.42	277.865	1039.23	1036.13	686.454	1201.16	619.158	645.217
7.13_341.1962m/z	341.196	7.12943	neg	(-)-11-Hydroxy-9,15,16-trioxooctadecanoic acid	HMDB0038940	Lipids and lipid-like molecules	Fatty Acyls	Fatty acids and conjugates	M-H	C18H30O6	47.6	43.3	-2.16157	2.88803	5.46687e-05	0.000415022	-0.814388	0.56865	1532.48	2694.95	2169.6	1458.52	1526	1126.55	1400.06	1514.16	2530.9	3097.45	2743.98	2806.85	2373.75	2616.81
8.34_372.1571n	373.164	8.33802	pos	6',7'-Dihydroxybergamottin	93672	Phenylpropanoids and polyketides	Coumarins and derivatives	Furanocoumarins	M+H-H2O, M+H	C21H24O6	47.6	41.6	-0.572274	3.04822	5.80741e-06	7.22905e-05	5.73157	53.1341	1209.56	22.7643	604.285	1104.39	1537.71	1375.18	1202.56	1433.23	26.9634	18.6267	22.5552	23.0313	26.4669	18.9421
9.67_670.3390m/z	670.339	9.6736	pos	(+)-Galeon	HMDB0031534	Phenylpropanoids and polyketides	Diarylheptanoids	Cyclic diarylheptanoids	2M+NH4	C20H22O4	47.6	43.6	2.45541	1.19811	1.31088e-07	5.61279e-06	-2.76331	0.147286	31.2208	211.975	32.3834	33.9693	7.61247	40.9912	28.5974	43.7712	209.09	162.494	204.69	203.892	250.83	240.851
11.12_487.2682m/z	487.268	11.1232	pos	15beta-Hydroxynicandrin B	LMST01160001	Lipids and lipid-like molecules	Sterol Lipids	Sterols	M+H	C28H38O7	47.5	41.9	-1.65223	2.60615	5.99941e-07	1.47361e-05	-6.05863	0.0150028	12.9529	863.371	20.4978	5.46931	3.73129e-09	16.0031	18.1961	17.5513	915.823	839.303	1144.6	611.845	715.998	952.66
17.17_830.5915m/z	830.591	17.1676	neg	PE(19:1(9Z)/20:1(11Z))	LMGP02010813	Lipids and lipid-like molecules	Glycerophospholipids	Glycerophosphoethanolamines	M+FA-H	C44H84NO8P	47.5	59.6	-0.25815	5.31354	1.70191e-07	6.54716e-06	-4.63518	0.0402414	148.809	3697.92	413.748	223.789	102.206	61.6285	43.5228	47.9627	3971.21	3851.34	3751.58	3454.47	4590.64	2568.29
3.72_412.2094m/z	412.209	3.7238	pos	O-(11-carboxyundecanoyl)carnitine	LMFA07070083	Lipids and lipid-like molecules	Fatty Acyls	Fatty esters	M+K	C19H35NO6	47.5	42.3	-0.432307	1.04889	3.92309e-05	0.000317977	2.52008	5.73616	172.501	30.0726	94.7508	143.772	211.294	197.359	160.925	226.906	27.1028	40.1535	15.1672	23.0542	38.5341	36.424
8.08_326.2095n	325.202	8.07953	neg	2R-HpOTrE	LMFA02000031	Lipids and lipid-like molecules	Fatty Acyls	Octadecanoids	M-H, 2M-H	C18H30O5	47.5	40.7	0.469676	14.5664	4.12388e-06	5.55777e-05	-1.43954	0.368684	15454.8	41918.8	16239.7	14753.3	15755.8	15193.6	15729.3	15057.1	37833.7	34439.3	54158.2	38818.4	46500.5	39762.7
9.00_234.1610n	235.169	9.00097	pos	1,10-Epoxygermacrone	HMDB0035408	Lipids and lipid-like molecules	Prenol lipids	Sesquiterpenoids	M+H-H2O, M+H	C15H22O2	47.5	44.9	-4.25521	2.23526	0.000655874	0.00318431	0.992145	1.98914	1511.97	760.113	1703	1678.57	1036.99	1283.22	1375.61	1994.44	637.933	782.521	874.556	957.043	525.698	782.924
9.08_309.2066m/z	309.207	9.08213	neg	ent-16-epi-16-F1t-PhytoP	LMFA02030009	Lipids and lipid-like molecules	Fatty Acyls	Octadecanoids	M-H2O-H	C18H32O5	47.5	42.3	-1.62753	5.81063	2.10194e-08	1.85038e-06	-1.50107	0.353291	2301.72	6515.06	3139.77	2230.4	1987.45	2117.4	2211.31	2123.96	6921.47	5909.08	6428.4	6838.41	7046.29	5946.73
11.38_340.2247n	341.232	11.381	pos	Idebenone Metabolite (1,4-Benzenediol, 2-(10-hydroxydecyl)-5,6-dimethoxy-3-methyl-)	763	Unclassified	Unclassified	Unclassified	M+H, M+Na, M+NH4, 2M+Na, 2M+NH4	C19H32O5	47.4	43.5	-0.913462	2.2233	2.6158e-07	8.53107e-06	-2.80974	0.142621	104.283	731.187	138.404	86.4185	92.8911	102.013	105.938	100.03	819.635	621.572	903.299	785.159	578.888	678.571
11.77_355.2110m/z	355.211	11.7666	neg	methyl 9-hydroperoxy-10,12-epidioxy-13,15-octadecadienoate	LMFA01040040	Lipids and lipid-like molecules	Fatty Acyls	Fatty Acids and Conjugates	M-H	C19H32O6	47.3	44.5	-4.63352	1.36288	7.32642e-05	0.000526068	-2.69509	0.154418	44.5079	288.231	45.2904	46.4017	39.7062	39.3492	40.9658	55.3344	266.331	223.978	438.707	216.888	220.135	363.348
4.60_132.0783n	131.071	4.60375	neg	(S)-(-)-2-Hydroxyisocaproic acid	4142	Unclassified	Unclassified	Unclassified	M-H2O-H, M-H	C6H12O3	47.3	41.3	-2.88473	2.07636	0.00329097	0.0120532	1.529	2.88587	1036.53	359.175	884.918	1094.17	1858.38	965.341	739.856	676.524	291.488	331.658	379.557	344.62	430.516	377.209
6.38_467.1551m/z	467.155	6.37863	neg	PRIM-O-GLUCOSYLCIMIFUGIN	84996	Unclassified	Unclassified	Unclassified	M-H	C22H28O11	47.3	40.3	-1.63921	11.1834	3.01072e-06	4.44294e-05	7.12336	139.427	16068.3	115.245	10346.3	12382.2	19120.2	15423.5	17661.8	21475.9	114.173	86.049	135.656	88.4023	144.219	122.974
6.83_756.4293n	739.426	6.83143	pos	Schidigerasaponin F2	HMDB0036244	Lipids and lipid-like molecules	Steroids and steroid derivatives	Steroidal glycosides	M+H-H2O, M+Na	C39H64O14	47.3	37.5	-0.350939	3.28697	0.00742416	0.0231991	-0.8641	0.549389	2117.98	3855.16	2791.25	1425.84	156.562	3328.09	2627.75	2378.4	3566.44	3517.06	4656.91	4145.52	4115.11	3129.9
8.48_382.2942m/z	382.294	8.483	pos	PGF2alpha dimethyl amide	LMFA03010074	Lipids and lipid-like molecules	Fatty Acyls	Eicosanoids	M+H	C22H39NO4	47.3	44.1	-2.51526	1.29129	6.3701e-09	1.04622e-06	6.53252	92.5731	212.957	2.30042	227.491	164.506	197.765	247.421	214.344	226.214	2.67168	1.02045	1.04739	2.95096	3.53768	2.57434
0.70_262.0569m/z	262.057	0.69715	neg	Lycoperdic acid	HMDB0030417	Organic acids and derivatives	Carboxylic acids and derivatives	Amino acids, peptides, and analogues	M+FA-H	C8H11NO6	47.2	38	0.458725	1.78369	0.0100925	0.0297713	0.736119	1.66569	1353.66	812.675	897.957	1068.77	1149	1582.75	1466.88	1956.62	794.682	795.547	744.595	674.561	1112.37	754.3
10.46_309.2071m/z	309.207	10.4597	neg	ent-16-F1t-PhytoP	LMFA02030010	Lipids and lipid-like molecules	Fatty Acyls	Octadecanoids	M-H2O-H	C18H32O5	47.2	38.8	0.04513	3.98846	0.00323295	0.0118605	-0.552961	0.68162	5251.75	7704.82	7808.83	5542.62	4566.89	4325.42	4526.91	4739.86	7729.33	7447.36	7730.93	7669.74	6528.02	9123.51
5.60_180.1150n	181.122	5.59535	pos	7E,10-undecadien-4-olide	97418	Lipids and lipid-like molecules	Fatty Acyls	Fatty esters	M+H-H2O, M+H	C11H16O2	47.2	38.1	-0.222256	1.49239	2.99154e-10	2.19413e-07	3.00534	8.02968	321.899	40.0886	362.071	307.129	351.524	299.278	300.652	310.74	36.1804	41.9221	47.0465	45.7711	30.6756	38.9362
6.86_255.1238m/z	255.124	6.8581	neg	Isoamyl 2-furonpropionate	HMDB0037735	Lipids and lipid-like molecules	Fatty Acyls	Fatty acid esters	M+FA-H	C12H18O3	47.2	38.1	-0.126182	1.12186	6.49639e-07	1.55405e-05	-1.10957	0.463433	138.075	297.94	135.138	125.138	159.457	133.435	133.444	141.839	280.019	266.058	361.518	303.831	291.128	285.084
6.97_467.1543m/z	467.154	6.9711	pos	Agnuside	HMDB0036561	Lipids and lipid-like molecules	Prenol lipids	Terpene glycosides	M+H	C22H26O11	47.2	45.2	-0.998241	1.23123	2.10786e-05	0.000194018	35.6251	5.2994e+10	197.736	3.73129e-09	126.116	165.814	246.114	179.472	165.749	303.152	3.73129e-09	3.73129e-09	3.73129e-09	3.73129e-09	3.73129e-09	3.73129e-09
7.38_581.2230m/z	581.223	7.38207	neg	Aldosterone 18-glucuronide	LMST05010062	Lipids and lipid-like molecules	Sterol Lipids	Steroid conjugates	M+FA-H	C27H36O11	47.2	40.2	-1.8153	8.02395	1.02438e-06	2.09132e-05	6.22158	74.6247	8270.14	110.823	5201.21	7676.96	10941.9	9212.13	8714.53	7874.09	134.233	111.04	111.249	81.7491	140.294	86.3736
10.36_497.3107m/z	497.311	10.3629	neg	27-nor-campestan-3beta,4beta,5alpha,6alpha,7beta,8beta,14alpha,15alpha,24-nonol	LMST01031078	Lipids and lipid-like molecules	Sterol Lipids	Sterols	M-H2O-H	C27H48O9	47.1	48.3	-2.44888	3.03592	6.24975e-06	7.64561e-05	-3.00965	0.124167	164.678	1326.26	100.268	347.744	223.891	65.3263	77.7357	173.1	1222.5	995.222	1458.95	1072.71	1861.65	1346.53
6.64_612.3154m/z	612.315	6.64428	neg	PG-PE	LMGP20020031	Lipids and lipid-like molecules	Glycerophospholipids	Oxidized glycerophospholipids	M+FA-H	C26H50NO10P	47	43.1	-0.0537006	1.92563	4.55452e-07	1.23486e-05	2.70361	6.5143	561.278	86.1609	380.07	556.731	564.918	662.236	638.863	564.851	77.0268	71.8272	127.708	92.52	85.1446	62.7389
12.21_372.2508n	395.24	12.211	pos	TXB1	LMFA03030008	Lipids and lipid-like molecules	Fatty Acyls	Eicosanoids	M+H, M+Na	C20H36O6	46.9	37	-1.05873	1.43848	0.0104428	0.0306433	-4.43266	0.0463061	19.6931	425.281	18.2712	21.6482	19.7398	17.3978	18.9401	22.1614	323.993	468.508	538.686	964.704	184.791	71.0062
1.22_132.0237n	150.056	1.21628	pos	THTC	68817	Unclassified	Unclassified	Unclassified	M+H, M+NH4	C5H8O2S	46.8	47.4	-6.19117	1.6651	0.00107188	0.00476372	0.526964	1.44089	1266.71	879.111	1149.88	1164.42	1084.76	1439.84	1456.5	1304.83	783.911	1056.32	713.696	1003.53	928.181	789.032
3.07_398.1928m/z	398.193	3.072	pos	N-(1-Deoxy-1-fructosyl)tryptophan	HMDB0037847	Organoheterocyclic compounds	Indoles and derivatives	Tryptamines and derivatives	M+NH4	C18H24N2O7	46.8	39.7	1.61304	1.44278	0.000421459	0.00220215	3.58921	12.0354	313.135	26.0179	188.137	269.498	576.712	304.354	240.86	299.25	24.4924	32.4967	19.2625	28.5433	19.6867	31.6256
0.81_230.9911m/z	230.991	0.812483	neg	2-Phospho-D-glyceric acid	HMDB0003391	Organic oxygen compounds	Organooxygen compounds	Carbohydrates and carbohydrate conjugates	M+FA-H	C3H7O7P	46.7	38.2	-0.160434	1.90662	0.000736586	0.00349898	0.92809	1.90276	1110.98	583.877	803.232	901.792	1386.85	1248.74	998.576	1326.67	571.472	488.045	601.642	516.021	811.448	514.635
5.39_244.1316n	243.124	5.38587	neg	Polyethylene, oxidized	HMDB0032472	Lipids and lipid-like molecules	Fatty Acyls	Fatty acids and conjugates	M-H, 2M-H, M-H2O-H	C12H20O5	46.7	37.6	2.16632	8.77142	8.10081e-09	1.16506e-06	3.16614	8.97642	11052.8	1231.32	12968.3	9999.16	12577.8	10267.6	10609	9894.95	1048.8	1293.99	1502.37	1418.48	920.727	1203.53
8.54_539.2610m/z	539.261	8.54033	pos	Cavipetin E isomer 2	HMDB0059923	Lipids and lipid-like molecules	Prenol lipids	Diterpenoids	M+Na	C29H40O8	46.7	42.8	-0.977441	1.27818	0.00169754	0.00695318	0.612849	1.52928	723.256	472.94	477.515	760.608	784.013	791.756	768.239	757.405	461.375	436.938	430.601	412.036	627.576	469.114
2.03_469.1455m/z	469.145	2.0294	pos	Phenethyl rutinoside	HMDB0032622	Organooxygen compounds	Carbohydrates and carbohydrate conjugates	Glycosyl compounds	M+K	C20H30O10	46.6	46.5	-3.62449	1.54209	0.00618842	0.0200581	-1.74662	0.298	174.416	585.289	444.012	28.5266	28.0594	326.795	104.48	114.624	844.103	647.668	428.597	456.068	280.609	854.689
6.36_202.1206n	201.113	6.36447	neg	3-Methylazelaic acid	HMDB0059754	Lipids and lipid-like molecules	Fatty Acyls	Fatty acids and conjugates	M-H2O-H, M-H	C10H18O4	46.6	34.3	0.587913	4.44543	1.42908e-08	1.51938e-06	-3.39939	0.0947727	262.068	2765.23	305.067	377.88	272.987	174.603	190.406	251.466	2618.53	2427.09	3230.91	3228.29	2543.46	2543.1
13.97_308.2328n	309.24	13.9683	pos	methyl 9,10-epoxy-12,15-octadecadienoate	74809	Lipids and lipid-like molecules	Fatty Acyls	Fatty Acids and Conjugates	M+H, M+K, M+Na, 2M+NH4, 2M+Na	C19H32O3	46.5	42.3	-7.68472	9.89497	5.41719e-07	1.37669e-05	-1.5591	0.339363	6415.99	18906	7910.56	3745.67	3682.55	7022.17	7666.95	8468.06	21202.9	18170.9	20630.7	17732	16927.4	18772.1
9.99_454.2351n	455.242	9.98708	pos	PG(14:1(9Z)/0:0)	80023	Unclassified	Unclassified	Unclassified	M+H-H2O, M+H	C20H39O9P	46.5	43.3	4.2396	3.57676	4.12231e-07	1.15278e-05	-1.68712	0.310546	718.899	2314.95	522.823	730.668	524.592	929.512	794.741	811.058	2583.46	2130.94	2450.36	1891.94	2653.5	2179.52
6.18_297.1339m/z	297.134	6.18132	neg	3alpha-Hydroxyoreadone	HMDB0036047	Organoheterocyclic compounds	Naphthofurans	Unclassified	M+FA-H	C14H20O4	46.4	35.8	-1.87887	1.35219	6.0716e-07	1.48471e-05	-2.62615	0.161976	44.0023	271.66	35.4295	44.1143	53.4159	31.2409	34.6865	65.1266	244.36	253.991	358.906	223.421	294.037	255.243
1.19_168.0514m/z	168.051	1.18778	pos	8-Hydroxyguanine	HMDB0002032	Organoheterocyclic compounds	Imidazopyrimidines	Purines and purine derivatives	M+H	C5H5N5O2	46.3	34	-1.21643	2.86644	0.000452766	0.00233853	-2.19694	0.218099	327.751	1502.76	234.785	302.35	124.638	294.058	330.624	680.053	1184.73	954.478	1908.04	2075.33	1950.05	943.952
2.81_181.0852m/z	181.085	2.81352	pos	3,4-Dimethoxyphenyl methyl ketone	263628	Unclassified	Unclassified	Unclassified	M+H	C10H12O3	46.3	38	-3.94122	1.01814	0.000773252	0.00364327	-3.76649	0.073481	13.774	187.45	25.6894	3.60407	3.57752	28.1075	10.9284	10.7369	183.666	270.069	130.424	217.917	45.0211	277.601
1.91_272.1600m/z	272.16	1.90742	pos	L-Pyridosine	HMDB0029443	Organic acids and derivatives	Carboxylic acids and derivatives	Amino acids, peptides, and analogues	M+NH4	C12H18N2O4	46.2	39.1	-1.90396	1.15749	6.33103e-05	0.000467562	1.30699	2.47425	295.805	119.553	328.1	270.056	358.121	316.802	291.439	210.311	112.833	177.615	93.674	160.355	74.1489	98.6946
17.17_814.5617m/z	814.562	17.1676	neg	PS(20:1(11Z)/18:1(9Z))	HMDB0112547	Lipids and lipid-like molecules	Glycerophospholipids	Glycerophosphoserines	M-H	C44H82NO10P	46.2	44.2	1.66853	1.16771	0.0095739	0.0284848	-0.501396	0.706423	531.733	752.712	526.999	699.441	619.476	495.743	451.772	396.965	616.019	648.149	758.043	724.075	975.423	794.561
5.91_229.1080m/z	229.108	5.91417	neg	(1'R)-Nepetalic acid	HMDB0036117	Lipids and lipid-like molecules	Prenol lipids	Monoterpenoids	M+FA-H	C10H16O3	46.2	33	-0.76239	2.05379	2.22987e-10	1.8875e-07	2.84161	7.16821	626.705	87.4285	718.146	637.367	641.154	588.024	580.468	595.073	78.8849	85.6331	103.839	80.5518	83.2753	92.3865
6.05_243.1240m/z	243.124	6.05482	neg	Phaseolic acid	HMDB0031897	Lipids and lipid-like molecules	Fatty Acyls	Fatty acids and conjugates	M-H2O-H	C12H22O6	46.2	32.5	0.673252	2.84292	2.95975e-08	2.33276e-06	4.66264	25.3275	1063.75	41.9997	1074.67	985.913	1314.7	943.718	875.715	1187.78	34.7371	38.763	49.4971	40.8692	40.5885	47.5435
4.04_481.2285m/z	481.229	4.03895	pos	2-O-(beta-D-galactopyranosyl-(1->6)-beta-D-galactopyranosyl) 2S-hydroxynonanoic acid	LMFA13010046	Lipids and lipid-like molecules	Fatty Acyls	Fatty acyl glycosides	M+H-H2O	C21H38O13	46.1	35.2	1.12208	2.05687	1.4354e-07	5.87549e-06	1.06399	2.09071	1049.7	502.076	965.169	1013.66	955.319	1146.81	1052.8	1164.42	528.714	406.661	506.357	482.304	540.834	547.585
1.27_128.0352m/z	128.035	1.26945	neg	Pyrroline hydroxycarboxylic acid	HMDB0001369	Organic acids and derivatives	Carboxylic acids and derivatives	Amino acids, peptides, and analogues	M-H	C5H7NO3	46	32.9	-1.1916	2.65626	0.000782085	0.00367231	1.73108	3.31977	1405.13	423.262	650.586	1078.45	1920.67	1825.56	1250.39	1705.15	547.821	516.079	348.561	302.208	465.178	359.727
13.02_354.2405n	355.248	13.0191	pos	(-)-Enunicelline	LMPR0104210002	Lipids and lipid-like molecules	Prenol lipids	Isoprenoids	M+H, M+Na, M+NH4, M+H-H2O	C20H34O5	46	34	-0.4362	2.06522	3.00942e-08	2.34033e-06	-2.90375	0.133624	81.8757	612.734	67.1309	87.8115	75.5986	72.1942	89.0279	99.4911	648.654	511.612	751.322	630.165	583.5	551.15
3.56_271.0821m/z	271.082	3.5603	neg	Arbutin	43989	Organic oxygen compounds	Organooxygen compounds	Carbohydrates and carbohydrate conjugates	M-H	C12H16O7	46	32.2	-0.685543	1.34176	0.000895792	0.00410379	10.1263	1117.66	257.957	0.230801	118.983	117.311	199.855	457.328	324.426	329.84	3.73129e-09	3.73129e-09	0.565101	3.73129e-09	3.73129e-09	0.819703
6.03_341.1963m/z	341.196	6.02665	neg	Tanacetol B	HMDB0035075	Lipids and lipid-like molecules	Prenol lipids	Sesquiterpenoids	M+FA-H	C17H28O4	46	35.3	-2.1609	1.94145	0.00643477	0.0207072	-0.544644	0.685561	1464.2	2135.77	2022.3	1488.36	1492.5	1040.5	1217.1	1524.46	1909.64	2608.92	2220.5	2384.12	1644.93	2046.55
6.69_339.1808m/z	339.181	6.68678	neg	Gingerol	HMDB0005783	Benzenoids	Phenols	Methoxyphenols	M+FA-H	C17H26O4	46	36.5	-1.57273	1.79556	7.51854e-07	1.71647e-05	-2.52456	0.173793	83.3915	479.834	89.5944	89.6066	101.491	66.1473	70.8004	82.7092	460.959	397.602	602.849	378.649	561.855	477.086
10.14_326.2078n	309.205	10.1437	pos	2,3-dinor-8-iso-PGF2a	36202	Unclassified	Unclassified	Unclassified	M+H-H2O, 2M+Na, 2M+NH4, 2M+K	C18H30O5	45.9	41.3	-4.55272	1.88554	0.0309977	0.0743216	-0.491505	0.711282	1549.05	2177.82	1074.44	1686.56	1694.83	1471	1689.74	1677.72	2025.47	1608.43	2272.89	1711.85	3175.07	2273.23
11.61_511.3258m/z	511.326	11.6135	neg	3alpha,7alpha,16alpha,22S-Tetrahydroxy-5beta-cholestan-26-oic acid	LMST04030208	Lipids and lipid-like molecules	Sterol Lipids	Bile acids and derivatives	M+FA-H	C27H46O6	45.9	39.9	-3.9762	1.77969	3.58005e-07	1.05475e-05	-3.10711	0.116055	51.8256	446.559	58.9052	54.5679	30.0164	32.5111	35.4809	99.4723	439.739	345.308	479.129	420.984	578.745	415.452
13.06_326.2449n	309.238	13.0622	pos	11-methoxy-12,13-epoxy-9-octadecenoic acid	LMFA01080007	Lipids and lipid-like molecules	Fatty Acyls	Fatty Acids and Conjugates	M+H, M+NH4, 2M+Na, 2M+H, M+H-H2O	C19H34O4	45.9	34.4	-2.41777	3.85018	1.65629e-07	6.46304e-06	-2.63268	0.161244	351.125	2177.6	345.104	282.411	219.297	366.257	407.716	485.965	2268.76	1707.72	2695.95	2018.45	2344.19	2030.53
6.62_563.1380m/z	563.138	6.61628	neg	3,4,5-trihydroxy-6-{3-hydroxy-5-[(E)-2-(2-hydroxy-4-{[3,4,5-trihydroxy-6-(hydroxymethyl)oxan-2-yl]oxy}phenyl)ethenyl]phenoxy}oxane-2-carboxylic acid	HMDB0134116	Phenylpropanoids and polyketides	Stilbenes	Stilbene glycosides	M-H2O-H	C26H30O15	45.9	52.8	-4.57633	1.13244	6.9791e-05	0.000506083	9.24889	608.405	170.49	0.280225	93.2242	107.2	199.122	160.987	196.76	265.649	0.156279	0.00335097	0.845618	0.0215199	3.73129e-09	0.654582
9.46_453.2269m/z	453.227	9.45862	pos	(2S)-2'-Methoxykurarinone	LMPK12140500	Lipids and lipid-like molecules	Polyketides	Flavonoids	M+H	C27H32O6	45.9	36	-0.535688	3.15572	1.95431e-07	7.09743e-06	-1.94405	0.259886	436.236	1678.57	302.939	458.042	378.986	551.743	455.583	470.125	1699.54	1537	1767.04	1431.94	2073.76	1562.15
9.94_643.4165m/z	643.417	9.94408	pos	12(13)Ep-9-KODE	HMDB0013623	Lipids and lipid-like molecules	Fatty Acyls	Fatty acids and conjugates	2M+Na	C18H30O4	45.9	45.6	-2.45116	1.07677	4.66871e-05	0.000365135	-3.59619	0.0826873	13.4116	162.197	21.4528	9.78421	11.8947	18.5277	13.2647	5.54572	223.456	139.182	235.888	112.205	128.845	133.607
9.99_328.2253n	351.214	9.98708	pos	9,12,13,TriHODE	74690	Unclassified	Unclassified	Unclassified	M+H, M+Na, M+NH4	C18H32O5	45.9	33	0.945627	1.70179	0.0230492	0.0583536	-0.258828	0.835766	2451.97	2933.8	2857.65	2297.14	2440.16	2335.06	2544.06	2237.76	3067.09	2733.15	2824.89	2346.59	3260.66	3370.43
2.16_157.0734n	158.081	2.1599	pos	N-ACETYLPROLINE	43543	Organic acids and derivatives	Carboxylic acids and derivatives	Amino acids, peptides, and analogues	M+H, M+NH4, M+H-H2O	C7H11NO3	45.8	35	-3.45063	1.11501	0.00288793	0.01078	1.091	2.13022	360.096	169.042	205.742	291.194	409.576	351.935	365.629	536.499	153.547	138.517	157.162	139.222	252.558	173.244
6.49_569.2718m/z	569.272	6.49147	neg	PG-PA	LMGP20070016	Lipids and lipid-like molecules	Glycerophospholipids	Oxidized glycerophospholipids	M+FA-H	C24H45O10P	45.8	40.2	-2.81988	6.08191	0.00403801	0.0142008	-0.944202	0.519717	6277.05	12077.8	9231.27	3740.13	504.064	9002.34	8202.79	6981.68	11488.9	12047.2	14198.5	13379.3	11845.1	9507.85
6.77_207.1007m/z	207.101	6.76928	pos	Dhelwangin	HMDB0030703	Organic oxygen compounds	Organooxygen compounds	Carbonyl compounds	M+H-H2O	C12H16O4	45.8	35.5	-3.79446	1.06396	8.68393e-07	1.89275e-05	2.70815	6.53481	170.625	26.1102	120.227	170.594	224.136	168.457	166.963	173.375	25.5031	23.7541	29.7326	20.8443	30.4639	26.3632
8.41_248.1419n	249.149	8.41118	pos	4-Epiisoinuviscolide	HMDB0031378	Lipids and lipid-like molecules	Prenol lipids	Terpene lactones	M+H-H2O, M+H	C15H20O3	45.8	35.9	2.70674	1.44146	4.83012e-05	0.000375225	-1.55092	0.341292	138.766	406.589	120.359	141.908	141.145	125.384	127.28	176.517	516.622	337.863	426.458	311.332	517.905	329.356
8.11_565.2274m/z	565.227	8.10553	pos	(7'R)-(+)-Lyoniresinol 9'-glucoside	HMDB0038922	Lignans, neolignans and related compounds	Lignan glycosides	Unclassified	M+H-H2O	C28H38O13	45.7	34.6	-0.931585	7.83137	2.0215e-06	3.32005e-05	6.36307	82.3141	7886.75	95.8129	4426.26	7314.02	10218.6	8977.15	8383.18	8001.25	123.449	61.0583	97.8426	115.674	109.104	67.7491
0.85_192.0269n	230.99	0.848133	pos	Diketogulonic acid	HMDB0005971	Organic oxygen compounds	Organooxygen compounds	Carbohydrates and carbohydrate conjugates	M+K, 2M+Na, 2M+NH4, 2M+K	C6H8O7	45.6	46.7	-0.774847	1.10522	0.0158091	0.0428744	0.890205	1.85344	435.613	235.029	298.723	247.506	673.929	596.597	431.343	365.579	226.002	219.699	222.836	264.095	251.754	225.79
11.34_361.1979m/z	361.198	11.3385	pos	Pentosidine	HMDB0003933	Organic acids and derivatives	Carboxylic acids and derivatives	Amino acids, peptides, and analogues	M+H-H2O	C17H26N6O4	45.6	33.1	-0.919238	1.59178	0.0186047	0.0489951	-2.38457	0.191501	133.82	698.792	338.632	102.927	107.828	63.7081	115.976	73.8469	537.526	1273.06	542.968	1325.68	253.235	260.294
6.01_398.1928n	381.19	6.00815	pos	Ptaquiloside	73198	Unclassified	Unclassified	Unclassified	M+H-H2O, M+Na, M+H, M+K, 2M+NH4, 2M+Na	C20H30O8	45.6	32.5	-3.14243	1.14534	0.049322	0.108223	-0.409894	0.752679	957.61	1272.27	769.793	1196.45	1345.25	852.596	734.5	847.075	1137.84	1036.74	1383.4	1645.95	1062.75	1366.94
7.35_427.1410m/z	427.141	7.3549	neg	Abyssinoflavanone IV	LMPK12140390	Lipids and lipid-like molecules	Polyketides	Flavonoids	M+FA-H	C22H22O6	45.6	49.5	2.96835	1.14199	0.000800654	0.00373956	-1.1507	0.450407	170.994	379.644	312.753	161.462	180.987	134.649	132.148	103.965	396.749	417.645	290.479	483.543	282.377	407.071
8.51_372.1566n	373.164	8.51167	pos	6,7-dihydroxy Bergamottin	45187	Unclassified	Unclassified	Unclassified	M+H-H2O, M+H	C21H24O6	45.6	32.1	-1.72543	2.74883	3.84413e-06	5.29422e-05	7.17412	144.419	968.985	6.70952	544.857	878.276	1342.22	1055.57	976.328	1016.66	4.52319	0.493984	3.12561	13.0011	5.55912	13.5541
0.76_342.1151n	381.08	0.75815	pos	ALPHA,BETA-TREHALOSE	85165	Unclassified	Unclassified	Unclassified	2M+Na, 2M+K, M+K, M+Na	C12H22O11	45.5	40.4	-3.35089	11.7632	0.000894454	0.00409936	0.562532	1.47686	64270.9	43518.6	49950.6	60355.8	70920.8	67027.2	74427	62943.8	42466.8	37778.4	42482.8	36102.4	48739.2	53542
2.13_320.1342m/z	320.134	2.13157	pos	4-O-alpha-D-Galactopyranosylcalystegine B2	HMDB0038228	Organic oxygen compounds	Organooxygen compounds	Carbohydrates and carbohydrate conjugates	M+H-H2O	C13H23NO9	45.5	40	0.631495	1.39671	0.0014568	0.00614823	1.33253	2.51843	478.36	189.943	250.72	410.471	662.874	470.189	451.852	624.053	142.044	147.848	192.566	143.817	304.924	208.462
7.35_328.2256n	327.218	7.3549	neg	9-hydroperoxy-12,13-epoxy-10-octadecenoic acid	LMFA02000105	Lipids and lipid-like molecules	Fatty Acyls	Octadecanoids	M-H, 2M-H	C18H32O5	45.5	32.5	1.93439	15.4681	0.00292706	0.0109062	-1.15478	0.449133	33296.2	74134.3	67101.6	29680.8	32011.5	27210.1	24258.9	19514.4	64221.4	83651.3	71837.9	104083	47299.5	73712.7
7.69_355.1756m/z	355.176	7.69105	neg	Botrydial	LMPR0103640001	Lipids and lipid-like molecules	Prenol lipids	Isoprenoids	M+FA-H	C17H26O5	45.5	34.4	-2.01304	1.39528	1.04348e-08	1.29016e-06	-2.82551	0.141071	39.7369	281.681	42.8578	36.5557	44.839	30.1237	30.4949	53.5503	244.159	273.233	335.298	258.726	307.537	271.132
1.27_279.0714m/z	279.071	1.26945	neg	3,4,5-trihydroxy-6-[(2-hydroxy-2-methylpropanoyl)oxy]oxane-2-carboxylic acid	HMDB0126114	Organic oxygen compounds	Organooxygen compounds	Carbohydrates and carbohydrate conjugates	M-H	C10H16O9	45.4	42	-2.5442	1.22222	0.000660637	0.0032039	-0.750295	0.594482	336.269	565.65	276.571	257.363	227.115	411.877	390.311	454.377	681.549	578.171	506.353	563.655	571.795	492.377
11.30_305.2111m/z	305.211	11.2953	pos	11α-hydroxy Testosterone	64658	Unclassified	Unclassified	Unclassified	M+H	C19H28O3	45.4	30.8	-0.23278	1.66036	0.00563003	0.0185321	-2.4762	0.179717	115.054	640.195	272.243	86.1473	80.8265	70.3658	100.912	79.8302	484.578	1015.11	583.182	1142.23	324.904	291.164
9.18_389.2536m/z	389.254	9.18113	neg	12,13-dihydroxy-11-methoxy-9-octadecenoic acid	LMFA01080006	Lipids and lipid-like molecules	Fatty Acyls	Fatty Acids and Conjugates	M+FA-H	C19H36O5	45.4	30.7	-2.55015	2.25379	0.00423018	0.014712	-1.64617	0.319488	418.513	1309.95	1107.4	254.03	119.321	270.583	342.44	417.302	1061.98	1766.79	1385.6	1893.39	605.453	1146.48
11.40_529.3006m/z	529.301	11.4035	neg	Goshonoside F1	HMDB0038539	Lipids and lipid-like molecules	Prenol lipids	Terpene glycosides	M+FA-H	C26H44O8	45.3	31.2	-2.47003	4.79199	3.69744e-08	2.61756e-06	-3.7776	0.0729171	235.404	3228.38	488.71	161.965	118.772	156.048	250.792	236.139	3015.49	3419.1	3506.94	3868.46	2508.24	3052.07
2.32_343.1030m/z	343.103	2.31988	neg	Domesticoside	HMDB0029647	Organic oxygen compounds	Organooxygen compounds	Carbohydrates and carbohydrate conjugates	M-H	C15H20O9	45.3	34.5	-1.25814	1.01496	0.0414418	0.0941909	1.55457	2.93747	359.087	122.243	182.009	766.31	153.093	218.407	554.998	279.701	83.2902	114.442	121.277	135.118	164.846	114.487
11.61_297.2430m/z	297.243	11.6135	neg	Ricinoleic acid	HMDB0034297	Lipids and lipid-like molecules	Fatty Acyls	Fatty acids and conjugates	M-H	C18H34O3	45.2	28.5	-1.59477	1.21249	0.0442712	0.0993495	0.627933	1.54535	793.377	513.396	542.509	478.564	716.763	882.414	959.976	1180.04	370.355	607.607	700.668	543.336	351.558	506.854
3.81_271.0821m/z	271.082	3.80863	neg	Dihydrosinapic acid	HMDB0041727	Phenylpropanoids and polyketides	Phenylpropanoic acids	Unclassified	M+FA-H	C11H14O5	45.1	28.4	-1.0494	1.43571	0.00134852	0.00576723	7.42651	172.029	304	1.76714	148.513	154.295	209.111	584.658	378.943	348.481	1.19007	0.847705	1.3851	3.28722	0.987642	2.90511
4.99_694.2105n	695.218	4.98788	pos	Sucrose 1',4'-(4,4'-dihydroxy-3,3'-dimethoxy-b-truxinate)	HMDB0036978	Phenylpropanoids and polyketides	Stilbenes	Stilbene glycosides	M+H, M+NH4, M+Na	C32H38O17	45.1	27.7	-0.585497	1.48972	0.000153715	0.000961613	0.912187	1.8819	690.122	366.716	663.779	788.467	543.816	857.978	583.309	703.384	394.392	328.819	306.247	330.765	475.565	364.51
6.97_933.3015m/z	933.302	6.97277	neg	Rhamnocitrin 3-glucoside-4'-(3''-dihydrophaseoylglucoside)	LMPK12112572	Lipids and lipid-like molecules	Polyketides	Flavonoids	M+FA-H	C43H52O20	45.1	31.1	-2.09389	1.17209	0.00427035	0.0148236	5.40658	42.4174	226.212	5.333	142.977	122.512	47.864	445.156	294.728	304.036	10.1224	3.73129e-09	11.5309	3.52247	3.38567	3.4366
10.82_677.3172m/z	677.317	10.8189	neg	Coagulin R 3-glucoside	HMDB0033207	Lipids and lipid-like molecules	Steroids and steroid derivatives	Steroid lactones	M+FA-H	C34H48O11	45	27.5	-1.11039	2.27154	3.25834e-05	0.000273388	-4.22406	0.0535094	38.2921	715.614	31.0733	21.7865	9.53742	63.4531	49.454	54.4486	690.398	680.165	1062.75	480.413	476.564	903.395
11.47_344.2553n	325.238	11.4736	neg	9,10,11-trihydroxy-12Z-octadecenoic acid	LMFA05000713	Lipids and lipid-like molecules	Fatty Acyls	Fatty alcohols	M-H2O-H, M-H	C19H36O5	45	29	-2.6982	1.51144	1.1548e-05	0.000122481	-1.88389	0.270952	112.087	413.677	112.749	99.6166	91.4809	134.041	124.522	110.109	450.927	343.86	531.151	496.461	341.015	318.646
4.10_478.2047n	479.212	4.0961	pos	Kanokoside B	71685	Unclassified	Unclassified	Unclassified	M+H-H2O, M+H	C21H34O12	45	32.2	-0.670543	1.1375	2.14647e-06	3.47094e-05	6.93408	122.283	166.204	1.35917	98.6424	179.659	210.99	201.404	139.609	166.918	1.1488	1.78736	0.237835	3.43198	3.73129e-09	1.54908
6.24_343.2120m/z	343.212	6.23782	neg	(9R,13R,16R)-d10-12-PhytoF[12S,15S]	LMFA02040037	Lipids and lipid-like molecules	Fatty Acyls	Octadecanoids	M-H	C18H32O6	45	30.5	-1.69387	3.51059	0.00233314	0.00902422	-0.493956	0.710075	4625.35	6513.89	6179.68	4458.68	4374.13	3772.15	4207.19	4760.27	5648.63	6836.16	7595.02	7144.93	5913.33	5945.24
8.69_627.2784m/z	627.278	8.68983	neg	PI(17:2(9Z,12Z)/0:0)	LMGP06050015	Lipids and lipid-like molecules	Glycerophospholipids	Glycerophosphoinositols	M+FA-H	C26H47O12P	45	28.9	-0.465281	1.85664	0.0043884	0.0151569	2.24027	4.72485	685.906	145.17	113.922	658.862	960.697	455.69	910.003	1016.26	120.59	180.405	132.54	98.6692	299.203	39.6122
9.09_344.2193n	362.254	9.08513	pos	delta10-13-PhytoF	LMFA02040001	Lipids and lipid-like molecules	Fatty Acyls	Octadecanoids	M+H-H2O, M+H, M+NH4	C18H32O6	45	30.6	-1.65198	1.38656	0.00715068	0.0224849	-0.926705	0.526058	307.073	583.724	320.968	265.053	245.636	314.076	328.993	367.712	564.865	426.475	778.878	352.129	852.993	527.004
1.26_795.2059m/z	795.206	1.25578	neg	6-({2-[(acetyloxy)methyl]-3,5,6-trihydroxyoxan-4-yl}oxy)-3,4,5-trihydroxyoxane-2-carboxylic acid	HMDB0125229	Organic oxygen compounds	Organooxygen compounds	Carbohydrates and carbohydrate conjugates	2M-H	C14H22O13	44.9	37.3	1.32133	1.09837	0.019699	0.0513181	1.18931	2.28044	400.295	175.534	291.899	198.613	372.598	432.216	371.911	734.532	125.109	129.49	210.818	107.479	316.058	164.251
10.83_500.2763m/z	500.276	10.8329	neg	LysoPE(20:4(8Z,11Z,14Z,17Z)/0:0)	HMDB0011518	Lipids and lipid-like molecules	Glycerophospholipids	Glycerophosphoethanolamines	M-H	C25H44NO7P	44.9	37.1	-3.92345	1.09189	0.000251551	0.00144284	-0.780822	0.582035	230.58	396.162	185.421	278.561	255.857	220.347	228.075	215.221	510.048	398.99	380.365	343.251	419.088	325.231
14.08_340.2613n	363.25	14.0838	pos	PGE1 alcohol	LMFA03010053	Lipids and lipid-like molecules	Fatty Acyls	Eicosanoids	M+NH4, M+K, M+Na, M+H, M+H-H2O	C20H36O4	44.9	27.9	-0.265379	2.48034	1.57367e-05	0.00015482	-2.65741	0.158504	148.518	937.002	173.647	135.136	103.322	139.957	153.519	185.529	1139.3	678.135	1307.52	966.399	797.794	732.857
8.16_559.2749m/z	559.275	8.16252	neg	Capsianoside V	HMDB0030737	Lipids and lipid-like molecules	Prenol lipids	Terpene glycosides	M+FA-H	C26H42O10	44.9	34.2	-2.15345	1.25285	8.42016e-06	9.57159e-05	5.01391	32.31	212.158	6.56632	137.108	244.986	283.424	266.772	175.782	164.875	8.41843	4.55108	9.78865	3.33838	6.86846	6.43294
9.53_310.2144n	309.207	9.53077	neg	9-HpOTrE	LMFA02000108	Lipids and lipid-like molecules	Fatty Acyls	Octadecanoids	M-H, 2M-H	C18H30O4	44.9	27.7	-0.154618	5.6993	4.32365e-05	0.000342407	-0.801067	0.573925	6153.2	10721.3	8163.48	6366.6	6019.06	5892.55	5370.58	5106.91	9856.38	11831.6	11157.6	12110.1	8937.54	10434.3
9.99_490.2563n	473.253	9.98708	pos	Lucidenic acid J	90960	Unclassified	Unclassified	Unclassified	M+H-H2O, M+H	C27H38O8	44.9	26.6	-0.851914	4.94184	4.00686e-08	2.68286e-06	-2.34005	0.197504	741.81	3755.93	556.737	779.376	529.95	926.334	794.354	864.112	4204.54	3451.29	4031.41	3056.86	4224.48	3566.99
11.31_478.2926m/z	478.293	11.3083	neg	LysoPE(18:1(9Z)/0:0)	HMDB0011506	Lipids and lipid-like molecules	Glycerophospholipids	Glycerophosphoethanolamines	M-H	C23H46NO7P	44.8	30.6	-2.77008	2.5634	0.000369682	0.0019804	-0.795824	0.576014	1267.35	2200.2	1294.73	1400.9	1304.68	1050.97	1341.59	1211.2	2922.36	2395.22	2137.92	2006.97	2026.78	1711.96
6.39_305.1743m/z	305.174	6.3883	pos	3-Polyprenyl-4-hydroxy-5-methoxybenzoate	HMDB0060379	Benzenoids	Benzene and substituted derivatives	Benzoic acids and derivatives	M+H	C18H24O4	44.8	29.7	-1.31442	2.1558	9.28177e-08	4.45679e-06	-5.29956	0.0253906	14.8229	583.794	20.6782	15.8671	26.0324	2.71387	4.10724	19.5387	595.289	497.837	723.605	459.882	677.703	548.45
7.84_563.2132m/z	563.213	7.84222	neg	(+)-Lyoniresinol 9-glucoside	HMDB0041148	Lignans, neolignans and related compounds	Lignan glycosides	Unclassified	M-H2O-H	C28H38O13	44.7	25.7	-0.38012	9.07811	1.31102e-06	2.46396e-05	6.07482	67.4067	10594.5	157.173	6076.7	10081.6	13586.2	11712.8	11132.4	10977.3	233.723	108.899	142.963	261.57	128.392	67.4891
9.83_306.1831n	307.19	9.82925	pos	Latanoprost Lactol	63040	Unclassified	Unclassified	Unclassified	M+H, M+Na, M+H-H2O	C18H26O4	44.7	26.9	0.0549592	1.35305	0.00993342	0.0294193	-0.327855	0.79672	1181.73	1483.24	1122.26	1226.84	1159.66	1013.37	1087.38	1480.86	1763.13	1433.88	1461.21	1247.77	1519.08	1474.38
1.78_300.0846n	299.077	1.78492	neg	4-{hydroxy[(3,4,5,6-tetrahydroxyoxan-2-yl)methoxy]methylidene}cyclohexa-2,5-dien-1-one	HMDB0125177	Organic oxygen compounds	Organooxygen compounds	Carbonyl compounds	M-H, M+FA-H, 2M-H	C13H16O8	44.6	26.2	0.382393	2.22783	0.00178944	0.0072674	-0.901065	0.535491	992.969	1854.31	1324.32	884.355	664.72	1104.21	998.777	981.432	2066.03	2070.35	1395.64	2372.22	1208.94	2012.71
10.16_274.1926n	275.2	10.1582	pos	(10Z,14E,16E)-10,14,16-Octadecatrien-12-ynoic acid	HMDB0035963	Lipids and lipid-like molecules	Fatty Acyls	Fatty acids and conjugates	M+H-H2O, M+H	C18H26O2	44.6	28.5	-2.64195	3.90266	2.04226e-08	1.83163e-06	-1.14444	0.452366	1586.23	3506.52	2042.02	1581.97	1705.86	1399.04	1453.47	1335.03	3587.93	3468.38	3599.14	3671.26	3436.47	3275.92
12.99_274.1930n	275.2	12.9914	pos	9Z-Octadecene-12,14-diynoic acid	LMFA01030739	Lipids and lipid-like molecules	Fatty Acyls	Fatty Acids and Conjugates	M+H-H2O, M+H	C18H26O2	44.6	28.1	-0.98735	2.2372	6.71635e-06	8.07724e-05	-1.5773	0.335108	330.431	986.042	385.369	205.242	131.17	316.97	333.1	610.735	875.88	980.186	1133.88	959.166	1035.98	931.155
6.55_465.1392m/z	465.139	6.5453	neg	Glycyphyllin	LMPK12120516	Lipids and lipid-like molecules	Polyketides	Flavonoids	M+FA-H	C21H24O9	44.6	31.4	-2.54888	1.91417	2.23778e-05	0.000203488	36.9026	1.28464e+11	479.335	3.73129e-09	337.388	414.972	624.017	426.348	349.184	724.101	3.73129e-09	3.73129e-09	3.73129e-09	3.73129e-09	3.73129e-09	3.73129e-09
7.15_397.1828m/z	397.183	7.14942	pos	Pteroside P	91668	Unclassified	Unclassified	Unclassified	M+H	C20H28O8	44.6	41.8	-7.26768	1.65355	7.94963e-06	9.15518e-05	-4.58348	0.0417094	14.7294	353.144	19.9361	13.3233	16.6099	8.09023	9.16157	21.2555	380.247	265.149	465.668	207.061	432.076	368.666
7.23_403.2686m/z	403.269	7.22875	neg	9,13-dihydroxy-10-ethoxy-11-octadecenoic acid	LMFA01050121	Lipids and lipid-like molecules	Fatty Acyls	Fatty Acids and Conjugates	M+FA-H	C20H38O5	44.5	34.7	-4.32786	1.1971	0.00685217	0.0217577	1.25044	2.37914	423.471	177.993	713.664	409.238	317.7	427.584	369.641	303	135.975	357.76	98.921	199.3	141.127	134.876
0.71_729.2308m/z	729.231	0.711817	neg	Citbismine C	HMDB0041435	Organoheterocyclic compounds	Quinolines and derivatives	Benzoquinolines	M+FA-H	C37H36N2O11	44.4	38.2	1.03773	5.71142	0.0182805	0.0482684	-0.793932	0.57677	7123.27	12350.3	10118.6	9919.18	3201.95	5372.22	7941.78	6185.85	12970.5	10127.3	11809.3	7197.62	14025.9	17971
1.00_412.1452m/z	412.145	1.00497	neg	Casuarine 6-alpha-D-glucoside	HMDB0031999	Organooxygen compounds	Carbohydrates and carbohydrate conjugates	Glycosyl compounds	M+FA-H	C14H25NO10	44.4	27.9	-2.32908	3.04285	0.00998774	0.0295325	0.684748	1.60742	4075.66	2535.53	2587.16	3872.17	5918.5	4534.61	3622.12	3919.42	2318.64	2145.71	2455.11	2408.16	3408.71	2476.85
1.44_685.1832m/z	685.183	1.4361	neg	Bis-gamma-glutamylcysteinylbis-beta-alanine	HMDB0029413	Organic acids and derivatives	Peptidomimetics	Hybrid peptides	M+FA-H	C22H36N6O12S2	44.4	33	2.63632	2.56351	0.0029378	0.0109381	1.17643	2.26017	1851.44	819.158	1551.77	1408.41	1495.19	1813.5	1768.62	3071.15	803.073	803.71	663	657.188	1188.1	799.88
10.58_194.1293n	195.137	10.5755	pos	(S,Z)-Lyratol acetate	87962	Organic acids and derivatives	Carboxylic acids and derivatives	Carboxylic acid derivatives	M+H-H2O, M+H	C12H18O2	44.4	31.2	-7.10864	1.19423	1.70698e-07	6.54716e-06	1.31179	2.4825	305.561	123.086	265.987	296.132	267.157	329.007	333.265	341.819	114.761	121.216	121.411	128.438	138.652	114.039
11.10_338.2685m/z	338.268	11.095	pos	(7R,E)-8-((1S,Z)-1-hydroxy-1-methylhexahydro-2H-quinolizin-3(4H)-ylidene)-4,7-dimethyloct-4-ene-2,3-diol	263754	Unclassified	Unclassified	Unclassified	M+H	C20H35NO3	44.4	26.5	-1.39864	2.00827	2.901e-07	9.07564e-06	2.96569	7.81198	587.886	75.2544	451.746	581.548	570.928	765.001	535.151	622.943	82.3534	60.2207	75.7544	70.005	77.1016	86.0916
3.17_327.1087m/z	327.109	3.1665	neg	1-(3-Hydroxy-4-Methoxyphenyl)-1,2-ethanediol 3'-O-b-D-glucoside	HMDB0035057	Organic oxygen compounds	Organooxygen compounds	Carbohydrates and carbohydrate conjugates	M-H2O-H	C15H22O9	44.4	25.8	0.371129	1.28683	2.30314e-06	3.65711e-05	-1.11362	0.462133	185.007	400.333	151.317	186.694	157.63	226.396	182.008	205.997	367.568	373.39	398.573	348.806	446.966	466.695
8.32_310.2146n	309.207	8.31702	neg	7S,8S-DiHOTrE	LMFA02000226	Lipids and lipid-like molecules	Fatty Acyls	Octadecanoids	M-H, 2M-H	C18H30O4	44.3	25.3	0.695803	7.87956	7.07873e-07	1.6503e-05	-2.44264	0.183946	1734.19	9427.69	3078.72	1308.16	1170.38	1420.04	1825.35	1602.48	9379.63	7805.27	9647.7	7919.76	12159.4	9654.41
0.74_453.1023m/z	453.102	0.742483	neg	3,4,5-trihydroxy-6-{[2-hydroxy-1-(1-oxo-1H-isochromen-3-yl)but-3-en-1-yl]oxy}oxane-2-carboxylic acid	HMDB0130091	Lipids and lipid-like molecules	Fatty Acyls	Fatty acyl glycosides	M+FA-H	C19H20O10	44.2	33.3	-3.70152	1.59653	0.0165282	0.0444493	-0.445146	0.73451	1256.33	1710.43	1842	1154.24	761.486	1171.87	1422.17	1186.21	1723.37	1787.9	1661.74	1776.3	1442.22	1871.04
12.35_480.3076m/z	480.308	12.3506	neg	LysoPE(0:0/18:0)	HMDB0011129	Lipids and lipid-like molecules	Glycerophospholipids	Glycerophosphoethanolamines	M-H	C23H48NO7P	44.2	28.4	-4.09398	2.27552	0.00185494	0.00748505	4.60244	24.2925	788.862	32.4735	335.281	498.253	1404.15	1237.48	796.027	461.979	33.7142	24.4858	27.7954	29.0653	43.8514	35.9285
7.21_306.1827n	307.19	7.20775	pos	5'-Carboxy-gamma-chromanol	HMDB0012799	Unclassified	Unclassified	Unclassified	M+H-H2O, M+H	C18H26O4	44.2	25.6	-1.26986	2.63827	7.25343e-08	3.86696e-06	-2.2926	0.204108	220.411	1079.88	241.652	199.303	224.085	195.635	202.841	258.948	986.605	931.695	1318.01	955.91	1160.11	1126.93
7.44_325.2016m/z	325.202	7.43707	neg	(9R,13R,16R)-d10-12-PhytoF[12S,15R]	LMFA02040038	Lipids and lipid-like molecules	Fatty Acyls	Octadecanoids	M-H2O-H	C18H32O6	44.2	27.5	-1.31962	3.60366	0.0289131	0.070203	0.410138	1.32881	10255.1	7717.48	12520.7	10349.2	8284.32	8431.72	9378.95	12565.6	6527.75	8380.36	8678.65	9479.13	5398.36	7840.61
1.94_481.1062m/z	481.106	1.93742	pos	N,N'-Bis(gamma-glutamyl)cystine	HMDB0038458	Organic acids and derivatives	Carboxylic acids and derivatives	Amino acids, peptides, and analogues	M+H-H2O	C16H26N4O10S2	44.1	38.2	0.898987	1.17417	0.000148155	0.000933958	1.53695	2.90181	279.66	96.3745	202.47	240.352	326.832	304.626	234.404	369.275	103.933	77.768	75.629	89.5124	57.5991	173.806
6.83_902.4874n	885.484	6.83143	pos	Yuccoside C	HMDB0033849	Lipids and lipid-like molecules	Steroids and steroid derivatives	Steroidal glycosides	M+H-H2O, M+NH4	C45H74O18	44.1	23.6	-0.172211	1.74379	0.0200815	0.052148	-0.60043	0.659557	1045.78	1585.58	1281.11	807.63	288.798	1484.94	1183.63	1228.57	1491.72	1460.61	1887.03	1746.07	1614.64	1313.41
11.57_663.2931m/z	663.293	11.5686	pos	6-{[(16S)-5,7-dihydroxy-8,8,12,16-tetramethyl-3-[1-(2-methyl-1,3-thiazol-4-yl)prop-1-en-2-yl]-10-methylidene-9-oxo-17-oxa-4-azabicyclo[14.1.0]heptadec-4-en-11-yl]oxy}-3,4,5-trihydroxyoxane-2-carboxylic acid	HMDB0127599	Organic oxygen compounds	Organooxygen compounds	Carbohydrates and carbohydrate conjugates	M+H-H2O	C33H48N2O11S	44	44	-2.12539	1.21071	8.69187e-07	1.89275e-05	-2.42846	0.185763	42.1585	226.948	37.6341	22.6397	29.4523	49.1874	53.0278	61.0095	216.103	212.554	293.753	220.082	244.691	174.502
13.63_354.3000m/z	354.3	13.6328	pos	Pregnanetriol	HMDB0006070	Lipids and lipid-like molecules	Steroids and steroid derivatives	Pregnane steroids	M+NH4	C21H36O3	44	47.5	-0.736989	2.06647	2.47114e-08	2.09358e-06	-1.92563	0.263226	189.174	718.677	149.413	205.158	202.884	172.51	186.433	218.648	681.544	627.135	816.525	639.72	775.808	771.328
2.37_469.1450m/z	469.145	2.37422	pos	5-Hydroxy-7,8-dimethoxyflavanone 5-rhamnoside	LMPK12140653	Lipids and lipid-like molecules	Polyketides	Flavonoids	M+Na	C23H26O9	44	33.4	-4.19238	1.32289	0.0101544	0.0299206	-1.76952	0.293306	130.284	444.19	356.12	19.5738	18.4591	233.362	68.6488	85.5384	717.58	480.286	301.179	343.724	193.207	629.168
5.36_733.1995m/z	733.199	5.3582	neg	Sagittain B	LMPK12111903	Lipids and lipid-like molecules	Polyketides	Flavonoids	M-H2O-H	C34H40O19	44	37.8	1.22313	1.88342	0.0224225	0.0570134	-0.823633	0.565017	796.13	1409.04	1722.19	1009.76	577.832	561.421	433.874	471.708	995.674	1539.79	1576.61	1490.62	1630.04	1221.48
10.20_341.2324m/z	341.232	10.1966	neg	9S-HODE	LMFA02000188	Lipids and lipid-like molecules	Fatty Acyls	Octadecanoids	M+FA-H	C18H32O3	43.9	29.2	-3.29509	1.93521	1.12556e-05	0.00011985	-4.79498	0.0360221	17.9862	499.311	45.5111	19.113	13.0968	11.5208	2.36184	16.3138	468.985	421.758	785.407	484.933	372.67	462.114
6.10_428.2640m/z	428.264	6.09732	neg	(5Z,8Z)-3-hydroxytetradecadienoylcarnitine	LMFA07070019	Lipids and lipid-like molecules	Fatty Acyls	Fatty esters	M+FA-H	C21H37NO5	43.9	32.6	-3.5714	1.14994	0.0154198	0.0420415	-1.25551	0.418845	160.32	382.767	136.434	145.421	287.099	109.645	149.128	134.194	263.961	229.775	390.071	238.004	665.267	509.525
9.86_955.5026m/z	955.503	9.85792	pos	Gynosaponin I	HMDB0039549	Lipids and lipid-like molecules	Prenol lipids	Triterpenoids	M+K	C47H80O17	43.9	38.1	-0.0690772	1.33323	2.69388e-06	4.08032e-05	-35.7967	1.67537e-11	3.73129e-09	222.715	3.73129e-09	3.73129e-09	3.73129e-09	3.73129e-09	3.73129e-09	3.73129e-09	252.718	228.768	257.182	106.509	249.654	241.458
10.50_313.2378m/z	313.238	10.501	neg	(9xi,10xi,12xi)-9,10-Dihydroxy-12-octadecenoic acid	HMDB0031679	Lipids and lipid-like molecules	Fatty Acyls	Fatty acids and conjugates	M-H	C18H34O4	43.8	22.4	-2.14652	1.2476	0.00161133	0.00665701	-1.26071	0.417339	158.42	379.597	141.59	134.827	158.218	172.557	161.803	181.529	291.564	356.329	627.361	314.491	376.049	311.784
10.75_212.1404n	195.137	10.7489	pos	8-Hydroxy-4,8-dimethyl-4E,9-decadienoic acid	LMFA01050373	Lipids and lipid-like molecules	Fatty Acyls	Fatty Acids and Conjugates	M+H-H2O, M+H	C12H20O3	43.8	24.5	-4.15674	2.19843	2.47111e-08	2.09358e-06	1.96398	3.90136	824.842	211.424	764.53	776.944	720.113	991.901	854.265	841.296	216.817	200.28	220.672	228.342	201.958	200.476
5.24_454.2191m/z	454.219	5.23987	pos	Maprotiline glucuronide	1067	Unclassified	Unclassified	Unclassified	M+H	C26H31NO6	43.8	29.4	-7.29822	1.42389	3.0558e-06	4.48646e-05	4.83545	28.5507	267.503	9.36939	140.509	250.519	323.004	321.823	284.642	284.519	11.3459	14.1927	7.57452	6.58671	9.59437	6.92207
5.41_145.0868m/z	145.087	5.41353	neg	(E)-3-Hexen-1-ol	HMDB0030003	Lipids and lipid-like molecules	Fatty Acyls	Fatty alcohols	M+FA-H	C6H12O	43.8	22.7	-2.62587	1.08559	1.37883e-06	2.55217e-05	1.87953	3.67954	221.516	60.2021	294.272	224.898	182.088	208.806	209.548	209.485	53.1252	56.3914	68.5358	52.0113	65.0064	66.1424
6.42_341.1963m/z	341.196	6.42113	neg	3beta-Acetoxy-4-oplopanone	LMPR0103350001	Lipids and lipid-like molecules	Prenol lipids	Isoprenoids	M+FA-H	C17H28O4	43.8	24.5	-2.27857	1.67955	8.37525e-06	9.5405e-05	-1.15192	0.450027	293	651.072	291.542	306.812	310.952	227.977	250.839	369.879	586.27	606.631	823.526	569.998	676.506	643.501
7.41_603.2056m/z	603.206	7.40923	neg	Physalin I	HMDB0034402	Lipids and lipid-like molecules	Steroids and steroid derivatives	Physalins and derivatives	M+FA-H	C29H34O11	43.8	34	-4.90726	2.34986	1.03902e-05	0.000112867	6.4729	88.8251	720.787	8.11467	343.164	650.743	979.687	823.475	796.041	731.609	1.35333	2.48923	27.214	2.05425	2.97943	12.5978
7.63_450.1521n	451.159	7.62722	pos	Asebotin	52344	Unclassified	Unclassified	Unclassified	M+H, M+Na	C22H26O10	43.8	21.3	-1.13615	3.04494	2.06265e-05	0.000191123	9.49345	720.799	1211.65	1.68099	709.155	923.288	1317.86	1173.27	1280.77	1865.57	0.888838	0.584492	0.54493	3.21352	4.16917	0.684974
7.86_324.1934n	323.186	7.85588	neg	Cibaric acid	HMDB0038580	Lipids and lipid-like molecules	Lineolic acids and derivatives	Unclassified	M-H2O-H, M-H	C18H28O5	43.8	27.8	-0.761939	4.51432	1.97676e-05	0.000184498	-0.825553	0.564266	3404.5	6033.5	3412.39	3476.4	3196.07	2845.56	3118	4378.55	6977.27	5889.15	6597.82	5284.77	6099.03	5352.96
0.68_497.1157m/z	497.116	0.68265	neg	b-D-Glucuronopyranosyl-(1->3)-a-D-galacturonopyranosyl-(1->2)-L-rhamnose	HMDB0039728	Organic oxygen compounds	Organooxygen compounds	Carbohydrates and carbohydrate conjugates	M-H2O-H	C18H28O17	43.7	42	1.75329	1.14289	0.0057742	0.0189161	-0.786937	0.579573	275.586	475.499	308.007	401.124	91.8807	188.813	358.688	305.005	446.457	422.631	411.899	433.784	620.794	517.426
10.17_366.2392n	349.236	10.1727	pos	5(S),6(R)-Lipoxin A4 methyl ester	45371	Unclassified	Unclassified	Unclassified	M+H-H2O, M+Na	C21H34O5	43.7	34.6	-3.80796	3.19688	0.000138217	0.000881706	4.63246	24.8034	1476.29	59.5199	735.813	2064.54	1660.63	2176.61	1067.93	1152.23	43.2242	52.3809	54.4301	60.3374	88.5511	58.1958
11.27_571.2876m/z	571.288	11.2668	neg	1-Palmitoylglycerophosphoinositol	HMDB0061695	Lipids and lipid-like molecules	Glycerophospholipids	Glycerophosphoinositols	M-H	C25H49O12P	43.7	26.7	-2.24993	2.70217	0.0066279	0.0211985	2.53447	5.79363	1399.16	241.499	189.753	729.521	1694.52	2280.17	2202.73	1298.26	189.44	184.856	301.747	170.66	299.871	302.423
3.84_483.2230n	484.23	3.83845	pos	5-Hepten-3-yn-1-ol, 2,2-dimethyl-7-[methyl(1-naphthalenylmethyl)amino]-, (E)- glucuronide	2740	Unclassified	Unclassified	Unclassified	M+H, M+Na	C27H33NO7	43.7	31.3	-5.62131	5.21031	9.20025e-09	1.2354e-06	6.03845	65.7284	3469.59	52.7868	3040	3388.17	3331.69	4427.16	3355.16	3275.38	48.9309	77.4308	44.2437	81.659	20.4059	44.0504
8.59_513.2693m/z	513.269	8.5945	neg	18-acetoxy-PGF2alpha-11-acetate methyl ester	LMFA03010099	Lipids and lipid-like molecules	Fatty Acyls	Eicosanoids	M+FA-H	C25H40O8	43.7	26.7	-2.54069	1.69588	1.51518e-05	0.000150411	10.0164	1035.71	377.334	0.364322	220.267	462.833	516.302	410.673	246.044	407.883	0.744355	3.73129e-09	0.388818	0.560698	3.73129e-09	0.492061
9.84_311.2225m/z	311.222	9.83825	neg	8,13-DiHODE	LMFA02000166	Lipids and lipid-like molecules	Fatty Acyls	Octadecanoids	M-H	C18H32O4	43.7	24.1	-1.05112	9.91298	8.43442e-05	0.000591916	-0.786312	0.579824	17817.3	30728.8	26411.4	18110.3	14719.8	14057.3	16041.5	17563.7	31924.3	27519.1	33074.8	31188	28648.7	32018
9.92_324.2288n	323.222	9.92058	neg	1-Acetoxy-2-hydroxy-16-heptadecyn-4-one	HMDB0031007	Lipids and lipid-like molecules	Fatty Acyls	Fatty alcohols	M-H2O-H, M-H	C19H32O4	43.7	25.9	-4.00069	3.22673	1.94226e-08	1.77366e-06	-1.97712	0.253997	440.186	1733.04	565.68	468.705	423.799	318.957	376.045	487.929	1706.91	1550.57	2025.29	1819.32	1743.08	1553.05
13.49_523.3628n	524.37	13.4867	pos	LysoPC(18:0)	HMDB0010384	Lipids and lipid-like molecules	Glycerophospholipids	Glycerophosphocholines	M+H, M+Na	C26H54NO7P	43.6	26.2	-1.84274	1.5661	0.00118423	0.00517321	3.3627	10.2866	389.431	37.858	156.642	212.466	632.56	515.487	517.93	301.501	44.0664	27.6414	37.9237	31.5017	42.1788	43.8359
3.61_276.1800m/z	276.18	3.60847	pos	N-(3S-hydroxydecanoyl)-L-serine	45741	Lipids and lipid-like molecules	Fatty Acyls	Other Fatty Acyls	M+H	C13H25NO5	43.6	24.1	-2.13256	1.39818	1.18165e-05	0.000124617	-3.47641	0.0898458	24.2268	269.649	22.8424	26.4243	30.4699	14.1214	23.8585	27.6442	233.888	182.543	375.364	239.041	348.198	238.858
6.45_208.1094n	209.117	6.4453	pos	12-oxo-dodeca-5,8,10-trienoic acid	LMFA01060222	Lipids and lipid-like molecules	Fatty Acyls	Fatty Acids and Conjugates	M+H-H2O, M+H	C12H16O3	43.6	23.6	-2.54396	1.1088	1.71837e-07	6.55421e-06	2.78783	6.90591	181.438	26.2729	155.851	173.559	221.497	162.015	158.852	216.857	24.3942	23.8171	26.1505	28.6507	26.4817	28.1433
6.63_505.1713m/z	505.171	6.63028	neg	Diosbulbinoside D	HMDB0030084	Organoheterocyclic compounds	Naphthopyrans	Unclassified	M-H	C25H30O11	43.6	38	-0.407724	1.39302	6.39411e-08	3.55357e-06	-3.22769	0.10675	29.475	276.113	1.45333	32.0215	44.4772	34.4114	29.1194	35.3673	328.519	288.091	269.208	206.272	271.53	293.059
7.13_449.1442m/z	449.144	7.12943	neg	Pinostilbenoside	HMDB0039273	Phenylpropanoids and polyketides	Stilbenes	Stilbene glycosides	M+FA-H	C21H24O8	43.6	24.3	-2.73895	4.37804	1.55633e-05	0.000153639	7.06746	134.127	2507.75	18.6969	1504	1940.77	2801.75	2412.27	2590.04	3797.7	18.157	12.1155	13.7908	38.7828	22.1629	7.17218
9.17_579.2308m/z	579.231	9.17197	pos	6,19-epidioxy-26,26,26,27,27,27-hexafluoro-25-hydroxy-6,19-dihydrovitamin D3 / 6,19-epidioxy-26,26,26,27,27,27-hexafluoro-25-hydroxy-6,19-dihydrocholecalciferol	LMST03020087	Lipids and lipid-like molecules	Sterol Lipids	Secosteroids	M+K	C27H38F6O4	43.6	19.9	0.455113	1.44186	7.50321e-06	8.7649e-05	1.38328	2.60861	445.535	170.794	308.421	489.64	487.05	443.286	463.347	481.469	160.858	158.77	142.185	144.07	248.792	170.091
0.76_783.2162m/z	783.216	0.75815	pos	Isorhamnetin 3-(3'''-ferulylrobinobioside)	LMPK12112339	Lipids and lipid-like molecules	Polyketides	Flavonoids	M+H-H2O	C38H40O19	43.5	37.8	3.85616	1.16235	0.045877	0.102306	0.29222	1.22452	1753.16	1431.71	1604.68	1669.82	1347.57	1938.48	1855.75	2102.67	1572.34	1311.73	1395.46	1072.22	1645.22	1593.29
10.11_338.2091n	321.206	10.1149	pos	[6]-Gingerdiol 3-acetate	95051	Lipids and lipid-like molecules	Fatty Acyls	Fatty alcohol esters	M+H-H2O, M+H, M+Na, M+K	C19H30O5	43.5	28.4	-0.807784	2.31769	3.54006e-07	1.04717e-05	-1.79625	0.287923	277.813	964.888	352.915	235.544	234.557	244.309	268.032	331.522	983.743	968.136	1102.36	865.376	764.442	1105.27
2.67_250.1295m/z	250.13	2.6697	pos	Voglibose	HMDB0015598	Organic oxygen compounds	Organooxygen compounds	Alcohols and polyols	M+H-H2O	C10H21NO7	43.5	27.1	3.71482	1.87018	4.11113e-06	5.54398e-05	6.98024	126.259	450.681	3.56949	296.216	347.027	548.241	618.952	473.821	419.827	2.77269	5.30815	2.81909	1.90913	4.86045	3.74746
7.03_281.1753m/z	281.175	7.02943	neg	capsidiol	LMPR0103250002	Lipids and lipid-like molecules	Prenol lipids	Isoprenoids	M+FA-H	C15H24O2	43.5	20.4	-2.07029	1.25056	2.0449e-06	3.33935e-05	-6.01224	0.015493	3.23747	208.963	6.18844	2.73988	4.22748	1.88847	1.59378	2.78674	165.473	210.025	284.329	258.196	171.682	164.073
7.81_274.1922n	275.201	7.81422	pos	9-Octadecene-12,14,16-triynoic acid	LMFA01030740	Lipids and lipid-like molecules	Fatty Acyls	Fatty Acids and Conjugates	M+H-H2O, M+H	C18H26O2	43.5	24.5	-3.79318	2.52379	0.0071112	0.022396	-0.804744	0.572464	1564.08	2732.19	2788.8	1362.71	1431.55	1458.91	1258.16	1084.34	2641.74	3081.93	2446.77	3617.72	1887.6	2717.36
8.34_289.1794m/z	289.179	8.33802	pos	Estriol	HMDB0000153	Lipids and lipid-like molecules	Steroids and steroid derivatives	Estrane steroids	M+H	C18H24O3	43.5	21.9	-1.62944	1.25112	9.5306e-05	0.000654853	-0.685502	0.621789	343.372	552.232	326.425	335.582	326.595	297.852	309.934	463.844	614.063	518.791	582.751	486.963	605.603	505.222
9.11_514.2767n	515.284	9.11413	pos	Cinncassiol D1 glucoside	90130	Lipids and lipid-like molecules	Prenol lipids	Terpene glycosides	M+H, M+Na, M+NH4	C26H42O10	43.5	25.5	-2.1455	1.13537	4.28322e-05	0.000340062	4.00034	16.0037	180.055	11.2508	98.5172	193.904	252.142	210.895	115.816	209.055	9.93152	15.9345	7.41779	17.1359	9.4699	7.61521
4.86_218.0785n	236.112	4.86123	pos	Triacetin	HMDB0029592	Lipids and lipid-like molecules	Glycerolipids	Triradylcglycerols	M+H-H2O, M+NH4, M+H, 2M+Na, 2M+NH4	C9H14O6	43.4	23.7	-2.34323	1.64283	0.00184863	0.0074678	2.04864	4.13715	531.547	128.481	392.968	544.189	986.524	519.737	369.61	376.252	115.4	126.867	126.125	127.241	137.481	137.775
7.13_338.1728n	339.18	7.13475	pos	7,14,16-trihydroxy-3-(hydroxymethyl)-3,4,5,6,7,8,9,10,11,12-decahydro-1H-2-benzoxacyclotetradecin-1-one	HMDB0136047	Phenylpropanoids and polyketides	Macrolides and analogues	Unclassified	M+H-H2O, M+H	C18H26O6	43.4	21.8	-0.533093	1.73198	4.65702e-06	6.06546e-05	-2.95227	0.129205	55.1229	426.632	72.517	46.2693	61.6066	47.6539	46.0889	56.6016	435.775	328.299	513.228	286.758	547.632	448.102
8.09_243.1830n	226.18	8.09103	pos	N-Undecanoylglycine	HMDB0013286	Organic acids and derivatives	Carboxylic acids and derivatives	Amino acids, peptides, and analogues	M+H-H2O, M+H, M+Na	C13H25NO3	43.4	26.6	-1.65893	1.03809	0.00976025	0.0289727	0.418784	1.3368	760.16	568.641	638.429	697.736	714.955	866.452	767.918	875.469	562.175	593.544	512.141	448.93	775.058	519.999
3.17_387.1655m/z	387.165	3.1665	neg	Jasmolone glucoside	HMDB0032870	Organic oxygen compounds	Organooxygen compounds	Carbohydrates and carbohydrate conjugates	M+FA-H	C17H26O7	43.3	30.1	-1.65147	2.45599	0.0206481	0.0533237	-1.59475	0.331079	597.816	1805.66	1533.9	168.72	347.88	786.176	335.014	415.203	3187.02	2177.29	700.817	1441.87	919.444	2407.51
7.87_391.1749m/z	391.175	7.8727	pos	(2S,4S,6S)-2-[2-(4-Hydroxy-3-meyhoxyphenyl)ethyl]tetrahydro-6-(4,5-dihydroxy-3-methoxyphenyl)-2H-pyran-4-ol	HMDB0030502	Phenylpropanoids and polyketides	Diarylheptanoids	Linear diarylheptanoids	M+H	C21H26O7	43.3	23.6	-0.627788	2.14734	2.34129e-06	3.69635e-05	37.1929	1.57102e+11	586.193	3.73129e-09	327.973	535.497	771.407	669.817	626.996	585.467	3.73129e-09	3.73129e-09	3.73129e-09	3.73129e-09	3.73129e-09	3.73129e-09
9.16_470.2300n	471.237	9.15763	pos	17-trifluoromethylphenyl trinor PGF2α methyl ester	64694	Unclassified	Unclassified	Unclassified	M+H-H2O, M+H	C25H33F3O5	43.3	26.1	4.337	4.41578	3.87956e-06	5.333e-05	-1.30048	0.40599	1719.96	4236.46	1131.54	1734.55	1364.27	2286.88	1956.07	1846.46	4210.08	4133.41	4318.97	3683.71	5222.78	3849.82
0.77_72.0804m/z	72.0804	0.77315	pos	Dimethylethanolamine	HMDB0032231	Organonitrogen compounds	Amines	Alkanolamines	M+H-H2O	C4H11NO	43.2	21.5	-4.2959	2.99395	3.09192e-05	0.000262628	0.708251	1.63382	2975.59	1821.25	2358.02	3098.79	3255.65	3340.17	2731.89	3069.02	1853.07	1769.75	1586.22	2025.39	1887.04	1806.01
10.84_487.2680m/z	487.268	10.8355	pos	Withaperuvin C	HMDB0034077	Lipids and lipid-like molecules	Steroids and steroid derivatives	Steroid lactones	M+H	C28H38O7	43.2	19.9	-2.2007	2.02594	4.54329e-07	1.23486e-05	-4.03206	0.0611264	33.6676	550.787	37.6969	19.7912	2.12405	46.8027	34.9726	60.6181	571.839	544.356	715	425.007	439.318	609.2
11.21_323.2220m/z	323.222	11.2115	neg	Elaidolinolenic acid	LMFA01030153	Lipids and lipid-like molecules	Fatty Acyls	Fatty Acids and Conjugates	M+FA-H	C18H30O2	43.2	22.9	-2.95892	1.87947	1.18354e-05	0.000124748	-1.92101	0.264069	164.106	621.451	215.69	136.797	179.907	145.79	193.596	112.853	828.836	493.901	694.739	657.782	584.846	468.6
12.77_324.2293n	325.237	12.7734	pos	TOFA	34518	Unclassified	Unclassified	Unclassified	M+H, M+Na	C19H32O4	43.2	21.5	-2.22188	4.33018	5.37455e-07	1.3706e-05	-1.4905	0.355889	1320.52	3710.48	1797.36	1028.33	766.457	1159.42	1300.24	1871.3	3460.09	3445.18	4060.96	3653.63	3574.4	4068.65
6.36_507.1861m/z	507.186	6.36447	neg	Phaseolus e	HMDB0035039	Lipids and lipid-like molecules	Prenol lipids	Terpene glycosides	M-H2O-H	C25H34O12	43.2	33.2	-2.09704	3.9201	2.16234e-06	3.48636e-05	-3.69949	0.0769738	166.667	2165.24	103.056	217.054	169.654	222.257	148.635	139.345	2778.88	2177.34	2024.92	1476.15	1831.74	2702.41
12.05_310.2141n	333.203	12.0531	pos	15,16-EpODE	LMFA02000030	Lipids and lipid-like molecules	Fatty Acyls	Octadecanoids	M+NH4, M+Na	C18H30O4	43.1	20.2	-1.00961	1.82225	0.00387612	0.0137457	0.824135	1.77047	1314.12	742.243	2045.65	1192.76	1049.42	1301.06	1169.41	1126.42	765.069	821.723	694.915	779.488	618.059	774.206
3.75_442.1833m/z	442.183	3.75247	pos	6-Hydroxymelatonin glucuronide	HMDB0060786	Organic oxygen compounds	Organooxygen compounds	Carbohydrates and carbohydrate conjugates	M+NH4	C19H24N2O9	43.1	21.4	2.9959	1.82322	6.86134e-09	1.09423e-06	4.85642	28.9686	430.129	14.8481	364.54	428.864	402.018	531.692	424.798	428.861	10.3399	35.183	4.33078	29.8935	4.09696	5.2445
4.65_314.1958m/z	314.196	4.64957	pos	Methyl dihydrophaseate	HMDB0039376	Lipids and lipid-like molecules	Prenol lipids	Sesquiterpenoids	M+NH4	C16H24O5	43.1	20.2	-1.42146	1.00349	8.63511e-07	1.88533e-05	7.43159	172.637	131	0.758821	113.763	106.471	99.05	133.683	165.85	167.185	3.73129e-09	2.22084	3.73129e-09	2.33209	3.73129e-09	3.73129e-09
7.46_313.1653m/z	313.165	7.46407	neg	4,11,13,15-Tetrahydroridentin B	HMDB0036150	Lipids and lipid-like molecules	Prenol lipids	Terpene lactones	M+FA-H	C15H24O4	43.1	17.9	-1.23827	1.26242	2.9724e-06	4.40219e-05	3.58996	12.0416	226.098	18.7764	138.227	254.536	214.824	301.02	235.035	212.943	13.4442	15.8838	17.0355	19.416	33.0954	13.7834
8.05_372.1568n	373.165	8.04753	pos	Tetrahydrocurcumin	58316	Phenylpropanoids and polyketides	Diarylheptanoids	Linear diarylheptanoids	M+H-H2O, M+H	C21H24O6	43.1	20.5	-1.42043	6.1241	1.57338e-06	2.79584e-05	5.92036	60.5628	4835.01	79.8347	2751.95	4529.74	6164.02	5529.69	5117.74	4916.92	79.4078	74.0317	81.422	98.1167	79.0524	66.9774
0.74_70.0649m/z	70.0649	0.742483	pos	1-Pyrroline	HMDB0012497	Organoheterocyclic compounds	Pyrrolines	Unclassified	M+H	C4H7N	43	18.5	-2.78128	5.25858	0.000190418	0.00114903	2.36195	5.14064	4607.3	896.251	3125.91	3451.9	6530.87	4255.99	3621.74	6657.4	748.299	984.49	785.19	978.397	993.122	888.007
10.05_264.2083n	309.207	10.0454	neg	5Z,9Z,12Z-heptadecatrienoic acid	LMFA01031115	Lipids and lipid-like molecules	Fatty Acyls	Fatty Acids and Conjugates	M-H2O-H, M+FA-H	C17H28O2	43	20.4	-2.47798	5.05852	0.000825935	0.00383809	-1.05847	0.480141	3284.66	6841.02	3670.57	3603.04	3149.73	3427.74	3078.26	2778.61	9701.12	4886.33	5948.07	5674.02	8332.67	6503.91
16.92_713.5433n	714.551	16.9171	pos	GlcCer(d16:2(4E,6E)/18:0(2OH))	103318	Unclassified	Unclassified	Unclassified	M+H, M+Na, M+H-H2O	C40H75NO9	43	25.5	-1.26396	1.41725	0.0111203	0.0321808	-1.00182	0.49937	327.313	655.452	178.574	222.561	390.246	365.295	426.357	380.847	508.533	292.185	995.939	667.228	760.806	708.023
6.74_355.1754m/z	355.175	6.74345	neg	6-Epi-7-isocucurbic acid glucoside	HMDB0029782	Lipids and lipid-like molecules	Fatty Acyls	Fatty acyl glycosides	M-H2O-H	C18H30O8	43	25.7	-2.32569	1.51613	4.63867e-05	0.000363173	-2.78397	0.145191	49.4638	340.68	42.9858	53.4852	67.7645	35.8761	43.2251	53.4464	316.325	229.726	441.756	224.357	471.273	360.646
6.74_489.2689m/z	489.269	6.74345	neg	12-O-D-Glucuronoside-13-hydroxyoctadec-9Z-enoate	HMDB0060119	Lipids and lipid-like molecules	Saccharolipids	Unclassified	M-H	C24H42O10	43	26.5	-3.40819	2.15787	0.000217294	0.00128141	-1.25098	0.420162	506.961	1206.58	906.625	401.741	336.748	476.063	522.035	398.551	1187.41	1370.83	1063.05	1549.25	921.909	1147.05
7.31_343.2117m/z	343.212	7.31408	neg	(9R,13R,16S)-d10-12-PhytoF[12S,15S]	LMFA02040041	Lipids and lipid-like molecules	Fatty Acyls	Octadecanoids	M-H	C18H32O6	43	23.1	-2.67436	2.18716	2.99224e-06	4.42265e-05	-1.33665	0.395938	386.541	976.267	506.364	364.077	394.241	323.737	378.528	352.302	953.232	885.597	1230.59	815.771	1000.08	972.334
8.90_353.2297m/z	353.23	8.90032	pos	Prostaglandin I2	778	Lipids and lipid-like molecules	Fatty Acyls	Eicosanoids	M+H	C20H32O5	43	25.6	-7.30848	2.89042	0.0469726	0.10419	-1.19446	0.436951	1400.43	3205.02	4675.15	741.291	736.035	840.029	841.678	568.42	3147.78	3553.55	3399.34	4460.68	1136.31	3532.44
13.97_354.2999m/z	354.3	13.9683	pos	3-Methyl-5-pentyl-2-furanundecanoic acid	HMDB0031005	Lipids and lipid-like molecules	Fatty Acyls	Fatty acids and conjugates	M+NH4	C21H36O3	42.9	29	-1.16958	2.18661	1.48633e-07	6.02858e-06	-1.32066	0.400351	402.209	1004.64	465.022	280.813	265.311	439.902	460.192	502.014	1040.32	946.251	1059.36	934.685	1017.77	1029.46
7.51_529.2999m/z	529.3	7.50673	neg	L-Oleandrosyl-oleandolide	LMPK04000033	Lipids and lipid-like molecules	Polyketides	Macrolides and lactone polyketides	M-H	C27H46O10	42.8	24.7	-3.56698	1.07277	6.40762e-05	0.000472109	35.3877	4.49538e+10	167.736	3.73129e-09	286.259	166.53	163.403	133.289	153.831	103.1	3.73129e-09	3.73129e-09	3.73129e-09	3.73129e-09	3.73129e-09	3.73129e-09
9.23_659.4110m/z	659.411	9.22812	pos	Ginsenoside Rh7	HMDB0039446	Lipids and lipid-like molecules	Prenol lipids	Triterpenoids	M+Na	C36H60O9	42.8	31.1	-3.11238	1.49973	4.91296e-07	1.29646e-05	-8.96709	0.00199819	0.566966	283.74	3.4018	3.73129e-09	3.73129e-09	3.73129e-09	3.73129e-09	3.73129e-09	397.976	251.218	302.676	242.921	272.975	234.675
0.71_279.1186m/z	279.119	0.71115	pos	Dihydromaleimide beta-D-glucoside	HMDB0030277	Organic oxygen compounds	Organooxygen compounds	Carbohydrates and carbohydrate conjugates	M+NH4	C10H15NO7	42.7	17.7	-0.105753	1.05401	0.000946463	0.00429479	0.946753	1.92753	339.505	176.135	241.691	288.67	317.401	400.445	332.276	456.548	226.278	166.353	160.526	117.129	178.438	208.086
10.60_308.1974n	309.205	10.6045	pos	ent-16-epi-16-J1-PhytoP	LMFA02030072	Lipids and lipid-like molecules	Fatty Acyls	Octadecanoids	M+H, M+Na	C18H28O4	42.7	22.2	-4.25627	2.65721	0.0085986	0.0261126	-0.382885	0.766903	3782.32	4931.94	3124.93	3815.19	3667.53	3846.15	4211.65	4028.45	4994.27	4182.07	4567.71	4235.88	6211.06	5400.66
11.35_306.2199n	345.203	11.3532	pos	11-Hydroxyandrosterone	LMST02020086	Lipids and lipid-like molecules	Sterol Lipids	Steroids	M+H-H2O, M+K	C19H30O3	42.7	19.3	1.47891	1.60524	2.10171e-06	3.40956e-05	-1.80577	0.286028	136.175	476.09	190.895	106.173	107.009	121.235	135.705	156.034	424.879	466.27	572.142	577.122	401.883	414.245
2.45_722.1697n	723.177	2.4452	pos	3,4,5-trihydroxy-6-{1-methoxy-1,3-dioxo-3-[(3,4,5-trihydroxy-6-{[5-hydroxy-3-(4-methoxyphenyl)-4-oxo-4H-chromen-7-yl]oxy}oxan-2-yl)methoxy]propan-2-yl}oxane-2-carboxylic acid	HMDB0130021	Phenylpropanoids and polyketides	Isoflavonoids	Isoflavonoid O-glycosides	M+H, M+NH4, M+Na, M+H-H2O	C32H34O19	42.7	16.5	0.375266	2.0829	0.00140289	0.00595926	-1.45591	0.364526	390.787	1072.04	471.602	115.846	51.5036	494.014	408.553	803.206	1392.79	1252.81	1143.16	932.397	634.737	1076.37
4.15_356.1108n	374.145	4.15393	pos	3,4,5-trihydroxy-6-{[3-(4-methoxyphenyl)oxiran-2-yl]methoxy}oxane-2-carboxylic acid	HMDB0135660	Organic oxygen compounds	Organooxygen compounds	Carbohydrates and carbohydrate conjugates	M+NH4, M+Na, M+H-H2O	C16H20O9	42.7	19.6	0.231888	1.29448	0.00208876	0.00823676	-1.32208	0.399959	182.189	455.519	198.332	98.2054	98.2975	302.34	208.671	187.287	604.042	443.007	409.558	398.524	245.826	632.156
7.54_322.1774n	305.174	7.54107	pos	7-hydroxy Tetranor Iloprost	781	Unclassified	Unclassified	Unclassified	M+H-H2O, M+H	C18H26O5	42.7	23.5	-1.87534	1.58574	2.69844e-06	4.08441e-05	-2.14578	0.225972	90.9658	402.553	85.7037	90.7242	100.463	76.7689	81.6001	110.535	378.859	347.525	523.388	313.869	474.726	376.951
11.31_395.1532m/z	395.153	11.3083	neg	Eremopetasin sulfoxide	HMDB0032003	Lipids and lipid-like molecules	Prenol lipids	Sesquiterpenoids	M+FA-H	C19H26O4S	42.6	22	-0.454704	1.39247	0.0349774	0.0818569	0.627524	1.54491	1215.25	786.617	1973.2	1318.1	910.451	904.045	1085.61	1100.11	877.856	797.419	741.069	968.167	508.3	826.89
11.85_340.2839m/z	340.284	11.8541	pos	(-)-2,7-Dolabelladiene-6beta,10alpha,18-triol	LMPR0104240002	Lipids and lipid-like molecules	Prenol lipids	Isoprenoids	M+NH4	C20H34O3	42.6	20.5	-2.38947	1.24648	1.23164e-06	2.35704e-05	-9.8535	0.00108094	0.211099	195.293	3.73129e-09	0.287218	3.73129e-09	0.364285	0.61509	3.73129e-09	234.541	149.197	216.373	132.08	192.444	247.122
17.17_747.5181m/z	747.518	17.1676	neg	PG(16:0/18:1(9Z))[U]	40844	Unclassified	Unclassified	Unclassified	M-H	C40H77O10P	42.6	28.9	-0.0655595	4.31816	1.36263e-05	0.000138966	-1.07784	0.473737	2159.29	4558	2210.89	2711.15	2472.15	2067.02	1956.61	1537.92	4224.55	5012.37	5260.63	3986.67	5055.74	3808.04
8.46_513.2696m/z	513.27	8.45617	neg	3,17-Androstanediol glucuronide	HMDB0010321	Lipids and lipid-like molecules	Steroids and steroid derivatives	Steroid esters	M+FA-H	C25H40O8	42.6	18	-1.94844	1.87672	2.52617e-05	0.000225085	7.80564	223.734	462.836	2.06869	235.548	513.411	674.028	534.14	342.117	477.771	2.37302	2.69381	0.876998	3.00865	1.27925	2.18043
8.77_238.1563n	221.153	8.77048	pos	3-(3,4-dimethyl-5-pentylfuran-2-yl)-propanoic acid	LMFA01150023	Lipids and lipid-like molecules	Fatty Acyls	Fatty Acids and Conjugates	M+H-H2O, M+H	C14H22O3	42.6	17.1	-2.41318	1.11809	3.00913e-07	9.30126e-06	-1.65924	0.316606	72.3277	228.447	66.8462	74.014	78.9579	63.8214	73.1	77.2267	239.76	200.497	224.935	191.518	279.59	234.38
9.46_488.2403n	471.237	9.45862	pos	Prednicarbate	HMDB0015262	Lipids and lipid-like molecules	Steroids and steroid derivatives	Pregnane steroids	M+H-H2O, M+H	C27H36O8	42.6	19.7	-1.39124	4.68774	2.39688e-08	2.06057e-06	-3.00615	0.124469	386.834	3107.88	264.42	420.111	324.569	501.413	388.734	421.754	3155.04	2876.17	3260.04	2620.06	3829.53	2906.44
9.46_763.2269m/z	763.227	9.46062	neg	Spinosin 6'''-(E)-ferulate	LMPK12110993	Lipids and lipid-like molecules	Polyketides	Flavonoids	M-H2O-H	C39H42O17	42.6	26.9	3.23168	1.24519	3.76221e-09	7.26304e-07	-4.14788	0.056411	11.4271	202.568	3.2577	10.4599	0.920937	28.6442	11.1877	14.0921	212.078	184.838	227.426	167.173	220.344	203.552
10.15_553.3364m/z	553.336	10.1547	neg	3alpha,7alpha,12alpha-trihydroxy-27-carboxymethyl-5beta-cholestan-26-oic acid	LMST04080001	Lipids and lipid-like molecules	Sterol Lipids	Bile acids and derivatives	M+FA-H	C29H48O7	42.5	20.9	-3.59708	1.88789	1.05174e-06	2.1216e-05	4.37267	20.716	499.929	24.1326	709.201	467.272	416.459	461.692	416.034	528.915	36.0061	35.4215	17.0338	36.5391	14.0686	5.72613
11.10_593.3436m/z	593.344	11.095	pos	Ganoderic acid Mk	HMDB0035294	Lipids and lipid-like molecules	Prenol lipids	Triterpenoids	M+Na	C34H50O7	42.5	18.6	-2.20674	2.1282	9.05563e-08	4.38766e-06	3.0924	8.52916	643.315	75.4254	445.818	659.761	707.14	655.969	659.102	732.099	90.8051	69.6027	67.8936	90.1228	58.7725	75.3556
5.61_344.2195n	367.209	5.60952	pos	(9R,12R,15R)-d10-13-PhytoF[13R,16S]	LMFA02040006	Lipids and lipid-like molecules	Fatty Acyls	Octadecanoids	M+NH4, M+Na	C18H32O6	42.5	16.3	-1.06597	1.00648	0.0367504	0.0852359	0.498883	1.41312	717.196	507.527	938.929	724.375	543.071	559.841	620.844	916.114	432.722	552.386	602.362	661.669	328.114	467.907
5.94_377.1806m/z	377.181	5.94217	neg	6Z-8-Hydroxygeraniol 8-O-glucoside	HMDB0035025	Lipids and lipid-like molecules	Prenol lipids	Terpene glycosides	M+FA-H	C16H28O7	42.5	34.9	-3.42869	1.04037	3.31175e-06	4.74512e-05	-2.83405	0.140239	22.3937	159.683	39.5056	20.1636	12.9811	18.7834	17.4317	25.4967	140.861	178.221	166.193	102.403	206.258	164.162
6.83_301.2014m/z	301.201	6.82945	neg	Ipomeatetrahydrofuran	HMDB0040904	Lipids and lipid-like molecules	Prenol lipids	Sesquiterpenoids	M+FA-H	C15H28O3	42.5	18.3	-2.51136	1.34916	9.49507e-08	4.53292e-06	-2.81312	0.142288	38.0374	267.328	61.4919	37.8803	29.8382	37.9524	29.4091	31.6527	255.284	222.394	289.813	306.943	307.504	222.028
9.98_495.2941m/z	495.294	9.97592	neg	20,26-dihydroxyecdysone	LMST01010184	Lipids and lipid-like molecules	Sterol Lipids	Sterols	M-H	C27H44O8	42.5	29.7	-4.60504	1.69242	3.49933e-05	0.00028996	-2.46834	0.180699	83.6113	462.711	57.2967	150.301	141.388	31.6972	39.7054	81.279	371.394	393.569	472.02	449.327	697.822	392.133
4.47_482.2149m/z	482.215	4.46625	pos	Cyproheptadine glucuronide	1922	Unclassified	Unclassified	Unclassified	M+H	C27H31NO7	42.4	27.9	-4.96113	2.89094	2.3408e-06	3.69635e-05	7.29682	157.239	1069.46	6.80148	564.919	1045.36	1231.87	1348.2	1060.19	1166.23	3.96845	12.7388	3.50132	10.3912	5.22545	4.98365
8.70_491.1910m/z	491.191	8.70382	neg	Isolariciresinol 9'-O-alpha-L-arabinofuranoside	HMDB0032906	Lignans, neolignans and related compounds	Lignan glycosides	Unclassified	M-H	C25H32O10	42.4	16.3	-2.55309	8.30671	0.03249	0.0771016	1.09596	2.13755	25398.1	11881.9	6584.51	31626.5	40594.2	17971	27651	27961.1	7153.54	11957.6	11044	9255.24	24218.1	7662.75
9.05_289.1804m/z	289.18	9.05397	neg	Panaxynol	HMDB0039588	Lipids and lipid-like molecules	Fatty Acyls	Fatty alcohols	M+FA-H	C17H24O	42.4	16.3	-1.93738	2.08811	3.07269e-07	9.44465e-06	1.60889	3.05016	828.375	271.584	743.446	765.177	697.556	984.882	888.222	890.966	248.614	268.499	295.386	322.728	252.401	241.876
11.78_326.2448n	325.238	11.7808	neg	1-Acetoxy-2-hydroxy-16-heptadecen-4-one	HMDB0031006	Lipids and lipid-like molecules	Fatty Acyls	Fatty alcohols	M-H, 2M-H	C19H34O4	42.3	15.6	-2.78826	3.35605	3.07614e-05	0.00026149	-2.59579	0.16542	292.6	1768.83	586.404	243.583	174.533	231.88	286.649	232.55	2491.05	1305.75	2122.39	1908.15	1355.15	1430.49
13.63_308.2330n	309.24	13.6328	pos	methyl 12,13-epoxy-9,15-octadecadienoate	74810	Lipids and lipid-like molecules	Fatty Acyls	Fatty Acids and Conjugates	M+H, M+NH4, 2M+Na, 2M+NH4	C19H32O3	42.3	20.2	-7.04382	5.69624	1.72356e-08	1.67762e-06	-3.50529	0.0880646	391.138	4441.49	1136.14	165.965	124.596	201.912	331.853	386.362	4206.01	4248.55	5356.02	4452.81	3948.13	4437.42
4.27_282.1472n	283.154	4.26777	pos	Artemisinin	532	Unclassified	Unclassified	Unclassified	M+H-H2O, M+H	C15H22O5	42.3	17.3	1.74414	1.07378	3.17411e-08	2.41716e-06	7.40198	169.129	146.097	0.863823	107.803	143.568	136.995	177.886	158.658	151.675	0.19629	1.62097	0.944947	0.743787	0.52868	1.14827
4.80_282.1475n	283.154	4.80457	pos	Pisumic acid	HMDB0039241	Lipids and lipid-like molecules	Prenol lipids	Sesquiterpenoids	M+H-H2O, M+H	C15H22O5	42.3	15.8	2.62052	1.79521	7.25669e-08	3.86696e-06	4.35231	20.4257	437.988	21.443	399.284	548.482	382.271	512.224	407.587	378.08	21.9342	25.2172	18.8437	28.4866	17.549	16.627
4.98_231.1236m/z	231.124	4.97622	neg	3-Oxodecanoic acid	HMDB0010724	Organic acids and derivatives	Keto acids and derivatives	Medium-chain keto acids and derivatives	M+FA-H	C10H18O3	42.3	15.2	-1.154	1.01756	1.08544e-08	1.29126e-06	3.08416	8.48055	147.593	17.4037	153.498	130.057	180.623	143.858	130.205	147.315	14.5199	20.5192	18.782	17.1827	15.5276	17.8907
9.17_435.2161m/z	435.216	9.17197	pos	DEXAMETHASONE ACETATE	44164	Unclassified	Unclassified	Unclassified	M+H	C24H31FO6	42.3	22.8	-3.671	2.1672	6.7104e-08	3.66458e-06	-2.01144	0.248025	194.492	784.162	123.112	199.451	163.744	256.344	210.335	213.965	754.237	787.45	827.99	683.727	940.28	711.289
9.53_332.1990n	377.194	9.53077	neg	PGB3	LMFA03010141	Lipids and lipid-like molecules	Fatty Acyls	Eicosanoids	M-H2O-H, M+FA-H	C20H28O4	42.3	16.8	0.592456	1.88736	1.24165e-05	0.000129693	-0.559613	0.678484	1013.57	1493.88	1203.21	1022.06	1071.9	941.232	974.786	868.248	1384.9	1483.28	1543.46	1646.36	1429.56	1475.7
14.43_310.2509n	311.257	14.4331	pos	(R)-2-Hydroxysterculic acid	HMDB0031060	Lipids and lipid-like molecules	Fatty Acyls	Fatty alcohols	M+Na, M+K, M+H	C19H34O3	42.2	12.5	0.279975	1.02608	0.0212936	0.0546699	-0.457979	0.728005	534.551	734.269	452.239	341.611	491.157	504.028	755.503	662.771	581.043	728.495	878.464	685.18	761.23	771.201
2.29_692.1604m/z	692.16	2.28905	pos	Cyanidin 3,5-diglucoside (6'',6'''-malyl diester)	LMPK12010207	Lipids and lipid-like molecules	Polyketides	Flavonoids	M+H-H2O	C31H33O19+	42.1	16.2	2.92127	1.28166	6.02864e-06	7.41634e-05	3.4456	10.895	245.984	22.5776	263.981	274.101	135.887	326.538	248.367	227.028	20.4457	22.7123	23.4835	23.4424	20.3902	24.9914
8.66_290.1871n	291.195	8.65533	pos	8-hydroxy-17-octadecene-10,12-diynoic acid	LMFA02000201	Lipids and lipid-like molecules	Fatty Acyls	Octadecanoids	M+H-H2O, M+H	C18H26O3	42.1	19.1	-3.90507	3.82331	4.97705e-06	6.38687e-05	-0.918334	0.52912	2044.38	3863.74	2028.84	1944.72	2104.66	1987.47	2148.33	2052.27	3758.2	3384.08	4698.01	3532.91	4220.48	3588.76
9.67_266.1880n	265.181	9.6706	neg	Tetranor-12(R)-HETE	35513	Unclassified	Unclassified	Unclassified	M-H, 2M-H, M-H2O-H	C16H26O3	42.1	12.8	-0.805203	1.23313	3.33115e-05	0.000278329	-2.18382	0.220092	57.5484	261.474	121.765	55.9067	33.1463	52.7759	40.846	40.8504	342.158	226.869	172.937	254.017	322.911	249.953
11.85_248.2133n	249.22	11.8541	pos	Sterol	HMDB0060512	Lipids and lipid-like molecules	Steroids and steroid derivatives	Hydroxysteroids	M+H-H2O, M+H	C17H28O	42	17.1	-2.7867	1.41673	1.00277e-06	2.06223e-05	-35.9671	1.48873e-11	3.73129e-09	250.635	3.73129e-09	3.73129e-09	3.73129e-09	3.73129e-09	3.73129e-09	3.73129e-09	317.324	198.892	290.894	169.901	236.377	290.425
12.99_352.2835m/z	352.283	12.9914	pos	Tetrahydrodeoxycorticosterone	HMDB0000879	Lipids and lipid-like molecules	Steroids and steroid derivatives	Hydroxysteroids	M+NH4	C21H34O3	42	23.7	-3.49355	1.31304	0.000185535	0.00112579	-1.09443	0.468322	216.061	461.351	228.133	145.896	95.5966	213.59	223.279	389.873	413.773	458.754	501.597	471.003	481.352	441.631
13.55_338.2451n	361.234	13.5453	pos	11,12-DiHETrE	HMDB0002314	Lipids and lipid-like molecules	Fatty Acyls	Eicosanoids	M+H, M+Na	C20H34O4	42	18.6	-1.65464	1.21087	4.37644e-06	5.80032e-05	-1.47865	0.358825	104.626	291.581	108.917	87.6783	117.185	104.394	106.165	103.419	350.551	238.789	343.878	296.971	287.687	231.609
13.97_609.3759m/z	609.376	13.9683	pos	Avenestergenin A2	HMDB0035262	Lipids and lipid-like molecules	Prenol lipids	Triterpenoids	M+H	C37H52O7	42	41.5	-4.48257	1.01309	6.73501e-05	0.000491459	-0.730677	0.602621	210.364	349.081	224.45	153.555	151.484	237.776	233.7	261.217	366.026	334.303	350.188	309.359	372.876	361.734
3.12_408.1797m/z	408.18	3.115	pos	Mesuagin	HMDB0035876	Phenylpropanoids and polyketides	Neoflavonoids	Prenylated neoflavonoids	M+NH4	C24H22O5	42	22.1	-2.1641	2.29721	0.00112082	0.00494199	2.70858	6.53676	937.282	143.386	803.422	1185.6	720.778	1694.77	594.045	625.082	190.366	185.271	93.6795	181.971	72.8377	136.194
6.76_883.3826m/z	883.383	6.75778	neg	clathsterol disulfonic acid	LMST01040253	Lipids and lipid-like molecules	Sterol Lipids	Sterols	M+FA-H	C39H66O15S2	42	18.9	0.113974	1.59004	8.42242e-07	1.85175e-05	36.3305	8.64089e+10	322.417	3.73129e-09	237.984	328.166	394.493	423.775	280.095	269.986	3.73129e-09	3.73129e-09	3.73129e-09	3.73129e-09	3.73129e-09	3.73129e-09
8.26_330.2636m/z	330.264	8.26468	pos	11-HpODE	HMDB0062281	Lipids and lipid-like molecules	Fatty Acyls	Lineolic acids and derivatives	M+NH4	C18H32O4	42	17.2	-0.921399	1.32335	0.00730237	0.0228737	-0.643958	0.639955	548.64	857.311	856.938	568.433	443.724	437.201	474.177	511.368	826.289	918.89	886.892	1069.36	578.939	863.494
0.76_489.1924m/z	489.192	0.75815	pos	Serylglutamine	HMDB0029037	Organic acids and derivatives	Carboxylic acids and derivatives	Amino acids, peptides, and analogues	2M+Na	C8H15N3O5	41.9	26.6	1.85822	3.2432	2.57879e-06	3.93147e-05	0.994783	1.99278	2712.56	1361.2	2204.96	2799.13	2516.6	2940.57	2866.37	2947.76	1507.63	1609.02	1258.17	1182.19	1158.75	1451.41
2.31_703.1518m/z	703.152	2.30555	neg	Quercetin 3-(2''',3''',4'''-triacetyl-alpha-L-arabinopyranosyl)(1->6)-galactoside	LMPK12112076	Lipids and lipid-like molecules	Polyketides	Flavonoids	M-H2O-H	C32H34O19	41.9	28.2	0.302214	1.60885	6.47903e-05	0.000476368	-2.14554	0.22601	109.969	486.566	186.265	25.2308	5.26039	146.514	98.1195	198.423	573.846	589.773	463.878	569.578	294.822	427.498
3.02_387.1303m/z	387.13	3.02385	neg	Myzodendrone	HMDB0041273	Organooxygen compounds	Carbohydrates and carbohydrate conjugates	Glycosyl compounds	M+FA-H	C16H22O8	41.9	12.8	1.83152	1.73002	0.00402139	0.0141604	-1.84787	0.277802	199.748	719.031	526.488	78.8509	72.5301	301.966	91.8741	126.78	1041.13	836.912	417.922	711.916	333.172	973.14
5.11_282.1465n	283.154	5.11388	pos	Bisbynin	HMDB0041324	Organoheterocyclic compounds	Pyrans	Unclassified	M+H-H2O, M+H	C15H22O5	41.9	11.8	-0.805407	2.32544	2.05067e-08	1.83163e-06	5.36623	41.2473	704.808	17.0874	601.487	805.165	690.193	850.947	693.598	587.459	13.7049	22.9582	12.5308	28.1508	13.9715	11.208
7.59_313.1650m/z	313.165	7.59173	neg	Acoric acid	HMDB0038165	Lipids and lipid-like molecules	Prenol lipids	Monoterpenoids	M+FA-H	C15H24O4	41.9	13.6	-2.34284	1.16335	1.73039e-05	0.000166736	3.80452	13.9725	193.732	13.8652	116.79	222.081	189.305	285.235	192.694	156.287	12.0774	16.8846	13.1137	8.98312	15.454	16.6784
8.11_587.2094m/z	587.209	8.10553	pos	Physalin E acetate	87995	Lipids and lipid-like molecules	Steroids and steroid derivatives	Physalins and derivatives	M+H	C30H34O12	41.9	23.2	-4.9596	3.30577	4.91232e-06	6.31854e-05	38.4448	3.74138e+11	1396.02	3.73129e-09	701.904	1281.32	1851.2	1577.26	1488.5	1475.92	3.73129e-09	3.73129e-09	3.73129e-09	3.73129e-09	3.73129e-09	3.73129e-09
10.33_305.2107m/z	305.211	10.3309	pos	cis-[8]-Shogaol	HMDB0031464	Benzenoids	Benzene and substituted derivatives	Phenols and derivatives	M+H	C19H28O3	41.8	18.4	-1.54153	1.42715	3.27287e-05	0.000274397	-4.09542	0.0585002	16.8116	287.377	36.4044	11.6137	10.0846	12.9428	12.208	17.6162	250.679	277.223	457.715	291.603	176.805	270.237
6.44_659.2165m/z	659.216	6.43513	neg	7-Hydroxy-3-(3-hydroxy-4-methoxybenzyl)-5-methoxy-4-chromanone	HMDB0033299	Phenylpropanoids and polyketides	Homoisoflavonoids	Homoisoflavans	2M-H	C18H18O6	41.8	51.1	4.6509	1.51741	2.50766e-06	3.87017e-05	-4.22897	0.0533277	16.6663	312.527	11.0896	12.8642	3.67534	29.0317	19.1946	24.1425	398.614	297.82	318.821	197.559	271.972	390.374
7.24_371.2063m/z	371.206	7.24308	neg	(3b,6b,8a,12a)-8,12-Epoxy-7(11)-eremophilene-6,8,12-trimethoxy-3-ol	HMDB0031963	Organoheterocyclic compounds	Naphthofurans	Unclassified	M+FA-H	C18H30O5	41.8	22	-3.88276	1.31007	1.15115e-07	5.11808e-06	-2.19452	0.218466	59.7618	273.552	70.8917	72.8751	63.2775	21.5724	47.4854	82.4688	254.467	259.504	338.72	264.415	272.89	251.317
8.09_412.3044m/z	412.304	8.09103	pos	Norhyocholic acid	LMST04060022	Lipids and lipid-like molecules	Sterol Lipids	Bile acids and derivatives	M+NH4	C23H38O5	41.8	17.4	-3.30308	1.18121	0.00239738	0.00921761	-2.13708	0.227339	76.0594	334.564	83.7723	81.8744	74.23	82.3733	60.6989	73.4078	283.592	382.293	212.339	628.143	212.495	288.524
8.87_274.1924n	275.2	8.87132	pos	6-[5]-ladderane-hexanoic acid	LMFA01140003	Lipids and lipid-like molecules	Fatty Acyls	Fatty Acids and Conjugates	M+H-H2O, M+H	C18H26O2	41.8	15.6	-3.38441	4.43378	6.45797e-07	1.5516e-05	-1.19551	0.436632	1880.1	4305.91	2328.16	1977.26	1334.46	1577.27	1732.69	2330.75	4496.74	3877.96	4596.28	3867.91	4669.13	4327.42
0.64_78.9590m/z	78.959	0.635983	neg	Hydrogen phosphate	HMDB0000973	Homogeneous non-metal compounds	Non-metal oxoanionic compounds	Non-metal phosphates	M-H2O-H	H3O4P	41.7	25.7	-0.562558	1.6073	0.0448122	0.100339	0.22346	1.16753	3855.66	3302.4	3340.38	3587.35	3673.88	4049.62	3770.48	4712.22	3319.19	2954.04	3176.89	2989.39	3869.15	3505.75
11.17_381.2280m/z	381.228	11.166	pos	[6]-Gingerdiol 3,5-diacetate	HMDB0040568	Lipids and lipid-like molecules	Fatty Acyls	Fatty alcohol esters	M+H	C21H32O6	41.7	20.1	2.29155	1.21724	0.00255595	0.00974219	-5.57763	0.0209394	5.1997	248.321	12.8366	4.08801	0.995125	7.43228	2.09828	3.74787	230.629	254.388	367.356	451.531	152.962	33.0597
11.31_363.2145m/z	363.214	11.3083	neg	Acetoxy-8-gingerol	263546	Unclassified	Unclassified	Unclassified	M-H	C21H32O5	41.7	25.1	-8.86752	2.29736	0.0180675	0.0478554	0.298748	1.23008	5134.49	4174.12	5868.33	5625.86	4404.82	4572.91	5194.75	5140.28	3884.9	4399.64	4152.74	4942.39	3168.47	4496.6
12.47_187.1319m/z	187.132	12.4694	pos	6-Hydroxy-4-decanolide	97386	Lipids and lipid-like molecules	Fatty Acyls	Fatty esters	M+H	C10H18O3	41.7	15.3	-4.95985	2.21552	4.18979e-05	0.000334332	-2.29678	0.203516	174.643	858.127	280.43	144.496	91.4513	143.524	163.109	224.847	699.364	971.724	1146.93	1007.7	502.707	820.334
13.59_260.2134n	261.221	13.5893	pos	6-[5]-ladderane-1-hexanol	LMFA05000063	Lipids and lipid-like molecules	Fatty Acyls	Fatty alcohols	M+H-H2O, M+H	C18H28O	41.7	15.1	-2.42622	1.04945	0.0111263	0.0321941	-1.224	0.428093	159.168	371.808	346.52	96.7759	60.6033	98.3504	142.761	209.999	303.539	457.819	383.615	564.856	186.15	334.869
7.03_340.1880n	339.181	7.02943	neg	11-dehydro-2,3-dinor-TXB2	LMFA03030013	Lipids and lipid-like molecules	Fatty Acyls	Eicosanoids	M-H2O-H, M-H	C18H28O6	41.6	14.9	-1.79823	3.28052	1.19896e-05	0.000126192	-2.03569	0.243891	432.107	1771.73	548.193	428.196	486.678	296.961	376.025	456.592	1633.58	1543.81	2370.02	1361.52	2171.46	1549.98
0.61_131.0820m/z	131.082	0.61365	neg	Ornithine	HMDB0000214	Organic acids and derivatives	Carboxylic acids and derivatives	Amino acids, peptides, and analogues	M-H	C5H12N2O2	41.5	13.7	-4.45798	1.09471	0.00409793	0.0143802	1.91518	3.77161	247.418	65.6001	116.025	208.406	471.745	222.949	200.959	264.426	56.0411	69.6031	69.3702	63.2876	74.391	60.9077
10.72_475.2706n	476.278	10.7199	pos	LysoPE(0:0/18:3(9Z,12Z,15Z))	HMDB0011479	Lipids and lipid-like molecules	Glycerophospholipids	Glycerophosphoethanolamines	M+H, M+Na	C23H42NO7P	41.5	12.1	1.56586	1.99807	3.37884e-08	2.50866e-06	-2.97664	0.12704	73.1819	576.054	153.927	67.866	74.1243	44.1611	53.2876	45.7253	523.97	600.206	618.447	604.993	649.392	459.313
4.56_737.1940m/z	737.194	4.56225	neg	3,4,5-trihydroxy-6-({5-hydroxy-4-oxo-2-phenyl-6,8-bis[3,4,5-trihydroxy-6-(hydroxymethyl)oxan-2-yl]-3,4-dihydro-2H-1-benzopyran-7-yl}oxy)oxane-2-carboxylic acid	HMDB0126873	Phenylpropanoids and polyketides	Flavonoids	Flavonoid glycosides	M-H2O-H	C33H40O20	41.5	16	0.668421	1.04946	0.000471644	0.002419	-1.64916	0.318825	78.687	246.803	119.289	61.0588	18.7509	122.604	74.4079	76.0121	231.367	214.181	219.167	379.499	262.669	173.936
7.89_605.2196m/z	605.22	7.88737	pos	SP1	89968	Unclassified	Unclassified	Unclassified	M+H	C23H36N6O11S	41.5	23.3	-6.59526	2.19198	3.08066e-06	4.50493e-05	7.26576	153.89	616.469	4.0059	338.033	560.756	823.218	682.238	662.81	631.761	4.06186	2.95728	10.1163	2.85619	2.75171	1.29209
8.18_342.2035n	341.196	8.17668	neg	2,3-Dinor-6-keto-prostaglandin F1 a	HMDB0002277	Lipids and lipid-like molecules	Fatty Acyls	Eicosanoids	M-H2O-H, M-H	C18H30O6	41.5	13.1	-2.23072	1.61361	0.00377986	0.0134585	-0.472345	0.720792	941.533	1306.25	1025.08	972.703	961.2	841.616	898.46	950.139	1173.63	1071.65	1537.5	1092.71	1604.79	1357.2
9.19_194.1298n	195.137	9.18597	pos	8-Ocimenyl acetate	94240	Lipids and lipid-like molecules	Fatty Acyls	Fatty alcohol esters	M+H-H2O, M+H	C12H18O2	41.5	14.1	-4.51506	2.4988	2.28381e-08	1.98664e-06	-2.57577	0.167732	154.376	920.377	138.808	169.535	142.005	142.604	165.391	167.916	948.677	755.331	1099.02	842.11	982.139	894.982
9.24_308.1987n	291.195	9.24262	pos	16-epi-16-A1-PhytoP	LMFA02030060	Lipids and lipid-like molecules	Fatty Acyls	Octadecanoids	M+H-H2O, M+Na, 2M+Na	C18H28O4	41.5	11.6	-0.186456	4.00105	4.11609e-05	0.000329887	-0.675384	0.626165	3471.86	5544.63	3813.62	3663.9	2925.73	2893.63	3235.26	4299	6268.76	5221.99	5857.88	5238.79	5704.2	4976.18
9.64_492.1992n	493.206	9.64493	pos	Palmatoside G	71744	Unclassified	Unclassified	Unclassified	M+H, M+Na	C25H32O10	41.5	9.44	-0.719998	4.17118	0.018659	0.0491263	1.27028	2.41209	5422.37	2248	1343.6	6710.35	8540.8	3977.8	5818.38	6143.3	1416.64	2293.33	2079.95	1569.21	4668.18	1460.68
10.79_476.2772m/z	476.277	10.7909	neg	LysoPE(18:2(9Z,12Z)/0:0)	HMDB0011507	Lipids and lipid-like molecules	Glycerophospholipids	Glycerophosphoethanolamines	M-H	C23H44NO7P	41.4	12.5	-2.31093	8.54656	3.8764e-08	2.65769e-06	-2.72118	0.15165	1609.58	10613.8	3630.86	1673.88	1567.01	939.9	1060.63	785.194	11266.7	9800.89	12268.3	10362.2	10649.3	9335.22
5.69_343.2122m/z	343.212	5.69035	neg	(9R,12R,16R)-d14-10-PhytoF[10S,13S]	LMFA02040104	Lipids and lipid-like molecules	Fatty Acyls	Octadecanoids	M-H	C18H32O6	41.4	11.6	-1.20474	1.96075	0.0240661	0.0605171	0.46976	1.38488	2906.57	2098.79	3462.31	3177.49	2091.08	2270.47	2583.47	3854.59	2023.13	2097.35	2495.95	2233.97	1739.54	2002.79
8.44_531.2953n	532.303	8.44	pos	Carmamycin B	65482	Unclassified	Unclassified	Unclassified	M+H, M+Na	C25H45N3O7S	41.4	17.9	-4.78321	1.87585	0.00757818	0.0236066	7.73981	213.755	563.808	2.63764	147.208	507.628	1324.16	653.587	465.287	284.973	2.44098	4.26663	3.22306	4.1758	1.71937	3.73129e-09
8.90_339.2142m/z	339.214	8.90032	pos	4,4-Difluoro-17beta-hydroxy-17alpha-methyl-androst-5-en-3-one	70412	Unclassified	Unclassified	Unclassified	M+H	C20H28F2O2	41.4	15	3.36778	1.0249	8.19009e-06	9.36837e-05	-1.41562	0.374849	85.6386	228.461	122.146	87.287	87.2397	65.3361	70.8634	80.9594	218.545	275.73	235.744	214.46	169.767	256.522
9.99_339.2164m/z	339.216	9.98942	neg	alpha-kamlolenic acid	LMFA02000156	Lipids and lipid-like molecules	Fatty Acyls	Octadecanoids	M+FA-H	C18H30O3	41.4	17.4	-4.50332	2.20055	0.00363758	0.0130512	-2.41919	0.186961	190.518	1019.03	223.923	211.207	146.083	161.441	197.398	203.058	854.512	1047.64	1405.55	1836.62	596.678	373.173
0.77_298.1490m/z	298.149	0.77315	pos	Arginyl-Threonine	HMDB0028719	Organic acids and derivatives	Carboxylic acids and derivatives	Amino acids, peptides, and analogues	M+Na	C10H21N5O4	41.3	9.42	1.68426	1.3412	0.000674358	0.0032611	0.380818	1.30208	1099.37	844.321	982.559	1205.73	955.681	1189.65	1103.02	1159.6	857.056	813.189	724.223	934.501	848.265	888.691
10.71_554.3443n	555.352	10.7052	pos	Notoginsenoside R10	HMDB0039051	Lipids and lipid-like molecules	Steroids and steroid derivatives	Steroidal glycosides	M+H, M+NH4, M+Na	C30H50O9	41.2	16.1	-2.09767	1.35127	7.56487e-07	1.72169e-05	6.51019	91.1512	245.85	2.69717	346.252	216.843	196.02	240.691	209.969	265.326	3.1627	3.09995	2.93608	2.50062	1.8906	2.59306
5.93_465.1392m/z	465.139	5.92817	neg	Confusoside	LMPK12120446	Lipids and lipid-like molecules	Polyketides	Flavonoids	M+FA-H	C21H24O9	41.2	13.1	-2.56399	1.83824	2.68905e-05	0.00023531	11.306	2531.94	443.66	0.175225	318.726	398.749	652.453	369.921	312.19	609.92	3.73129e-09	3.73129e-09	3.73129e-09	3.73129e-09	1.05135	3.73129e-09
7.63_259.0960m/z	259.096	7.62722	pos	Wyerone	HMDB0030947	Lipids and lipid-like molecules	Fatty Acyls	Fatty acids and conjugates	M+H	C15H14O4	41.2	10.3	-1.92983	1.57539	1.56349e-05	0.000154026	11.1893	2335.09	322.666	0.138181	191.756	251.306	354.271	314.154	332.622	491.887	3.73129e-09	3.73129e-09	3.73129e-09	0.829087	3.73129e-09	3.73129e-09
8.02_344.2190n	327.216	8.01853	pos	(9R,12R,15R)-d10-13-PhytoF[13S,16R]	LMFA02040007	Lipids and lipid-like molecules	Fatty Acyls	Octadecanoids	M+H-H2O, M+Na, 2M+Na	C18H32O6	41.2	11.5	-2.48334	1.01281	8.75655e-05	0.000610434	-1.7213	0.303275	56.7848	187.238	70.9221	74.4752	57.4266	47.0191	39.6427	51.2227	184.137	150.58	219.564	139.491	268.097	161.56
8.61_390.2127m/z	390.213	8.608	neg	O-sebacoylcarnitine	LMFA07070100	Lipids and lipid-like molecules	Fatty Acyls	Fatty esters	M+FA-H	C17H31NO6	41.2	19.6	-1.78924	2.61178	6.32124e-05	0.000466995	-1.61316	0.326883	429.728	1314.63	598.818	289.331	257.675	529.393	524.639	378.513	1841.19	1128.23	1479.59	1032.97	1229.55	1176.22
6.17_699.2233m/z	699.223	6.16715	neg	4'-O-Methylkanzonol W	HMDB0032602	Phenylpropanoids and polyketides	Isoflavonoids	Pyranoisoflavonoids	2M-H	C21H18O5	41.1	9.67	-0.432304	1.91234	6.79032e-08	3.68082e-06	-4.091	0.0586796	28.8051	490.888	37.0336	4.1281	4.22853	83.8921	16.8731	26.6752	607.093	397.639	508.348	457.943	439.087	535.219
6.41_523.1818m/z	523.182	6.40697	neg	Bidenoside B	LMPK12120548	Lipids and lipid-like molecules	Polyketides	Flavonoids	M+FA-H	C24H30O10	41.1	13.4	-0.585027	1.00564	0.00917463	0.0274752	-0.896988	0.537007	202.046	376.245	52.1538	147.949	246.262	178.607	291.58	295.724	416.018	387.967	359.085	202.786	471.591	420.019
6.94_579.2076m/z	579.208	6.9441	neg	Myricatomentoside II	HMDB0031584	Phenylpropanoids and polyketides	Diarylheptanoids	Cyclic diarylheptanoids	M+FA-H	C27H34O11	41.1	12.7	-1.30167	1.72111	1.56119e-08	1.57609e-06	9.33482	645.745	371.434	0.575203	299.839	377.728	462.665	388.832	330.004	369.537	1.49839	3.73129e-09	3.73129e-09	1.04745	3.73129e-09	0.905378
7.00_343.2115m/z	343.211	7.0011	neg	(9R,13R,16S)-d10-12-PhytoF[12S,15R]	LMFA02040042	Lipids and lipid-like molecules	Fatty Acyls	Octadecanoids	M-H	C18H32O6	41.1	12.6	-3.25537	1.17572	4.28639e-05	0.000340081	-0.889165	0.539927	205.589	380.772	236.531	204.291	219.75	179.238	173.93	219.794	368.457	356.652	483.61	327.389	406.944	341.579
7.34_549.1967m/z	549.197	7.3414	neg	Myricatomentoside I	HMDB0031536	Lignans, neolignans and related compounds	Lignan glycosides	Unclassified	M+FA-H	C26H32O10	41.1	16.3	-2.15965	2.96394	4.33809e-07	1.18866e-05	10.8526	1849.07	1173.2	0.634479	1381	1518.2	862.693	1205.41	951.402	1120.48	0.00550231	0.588995	0.0854805	1.47342	1.64867	0.00480759
6.04_869.4018m/z	869.402	6.04082	neg	Vincristine	HMDB0014681	Alkaloids and derivatives	Vinca alkaloids	Unclassified	M+FA-H	C46H56N4O10	41	23.1	4.8373	2.24482	3.0906e-10	2.19413e-07	37.2964	1.6878e+11	629.768	3.73129e-09	534.194	615.136	618.086	731.48	641.752	637.96	3.73129e-09	3.73129e-09	3.73129e-09	3.73129e-09	3.73129e-09	3.73129e-09
7.25_585.2877m/z	585.288	7.25142	pos	Ouabain	1670	Lipids and lipid-like molecules	Steroids and steroid derivatives	Steroid lactones	M+H	C29H44O12	41	17.7	-4.91436	1.16343	2.96831e-05	0.000254189	2.36326	5.14531	225.126	43.7536	175.391	179.457	161.038	289.646	291.481	253.741	35.2329	54.3782	52.8692	58.2242	41.9112	19.9058
9.19_638.4383n	621.435	9.18597	pos	Ginsenoside Rh1	HMDB0039554	Lipids and lipid-like molecules	Prenol lipids	Triterpenoids	M+H-H2O, M+H	C36H62O9	41	26.9	-1.62001	1.01206	0.000180908	0.00110166	-4.7146	0.0380858	5.42709	142.496	9.99701	3.73129e-09	3.73129e-09	13.7984	8.7671	3.73129e-09	178.897	96.4284	238.515	146.316	95.2006	99.6208
10.68_328.2473m/z	328.247	10.676	pos	13-HpOTrE	LMFA02000110	Lipids and lipid-like molecules	Fatty Acyls	Octadecanoids	M+NH4	C18H30O4	40.9	21.3	-3.10261	1.60925	2.94387e-05	0.000252785	-1.4277	0.371722	197.43	531.123	225.048	194.465	180.117	206.214	201.913	176.824	713.117	413.232	497.858	437.839	607.948	516.743
11.93_289.2161m/z	289.216	11.926	pos	5alpha-androstane-3,17-dione	LMST02020085	Lipids and lipid-like molecules	Sterol Lipids	Steroids	M+H	C19H28O2	40.9	25.1	-0.330152	1.45994	8.4759e-06	9.61534e-05	-2.60514	0.164351	57.168	347.84	104.372	45.4418	40.6169	44.5985	55.8589	52.1196	288.766	393.455	432.146	423.271	225.398	324.002
2.87_856.1925m/z	856.192	2.86702	neg	Ternatin C5	LMPK12010333	Lipids and lipid-like molecules	Polyketides	Flavonoids	M-H2O-H	C36H43O25+	40.9	14.5	1.08758	1.49448	3.76265e-06	5.2278e-05	-6.01384	0.0154759	4.81154	310.906	17.8463	3.73129e-09	1.95212	4.5149	3.73129e-09	4.55592	424.986	326.742	261.118	382.31	208.421	261.859
5.39_693.2750m/z	693.275	5.38587	neg	Nomilinic acid 17-glucoside	HMDB0037892	Lipids and lipid-like molecules	Saccharolipids	Unclassified	M-H2O-H	C34H48O16	40.9	19	-1.92485	1.15284	0.000904389	0.00413628	-6.62685	0.0101185	2.09499	207.045	4.11188	0.822602	3.73129e-09	0.922501	2.57792	4.13505	273.915	312.21	162.007	69.76	107.937	316.441
6.59_814.2684m/z	814.268	6.59012	pos	Methyl acrylate-divinylbenzene, completely hydrolyzed, copolymer	HMDB0032389	Organoheterocyclic compounds	Pyridines and derivatives	Pyridyltriazoles	2M+NH4	C18H18N6O3S	40.9	20.4	2.91496	1.72126	0.00265513	0.0100506	-1.07885	0.473406	419.446	886.017	152.674	556.59	802.774	320.884	375.15	308.604	999.385	891.921	885.056	552.012	937.542	1050.19
7.25_259.0961m/z	259.096	7.25142	pos	10-Acetoxytoxol	HMDB0030287	Benzenoids	Benzene and substituted derivatives	Acetophenones	M+H-H2O	C15H16O5	40.9	8.29	-1.23057	4.44944	6.26933e-06	7.66104e-05	13.4345	11071.2	2544.72	0.22985	1561.91	1968.46	2906.64	2437.33	2784.79	3609.19	3.73129e-09	0.0562149	0.656193	0.666693	3.73129e-09	3.73129e-09
10.18_450.2604m/z	450.26	10.1826	neg	LysoPE(16:1(9Z)/0:0)	HMDB0011504	Lipids and lipid-like molecules	Glycerophospholipids	Glycerophosphoethanolamines	M-H	C21H42NO7P	40.8	21	-4.88324	1.26424	0.000167492	0.00103283	-1.49349	0.355152	120.64	339.687	110.888	133.235	163.68	95.7597	84.1515	136.128	468.148	372.516	346.617	261.329	366.661	222.849
10.27_212.1396n	195.136	10.2736	pos	7-Oxo-11-dodecenoic acid	43202	Lipids and lipid-like molecules	Fatty Acyls	Fatty Acids and Conjugates	M+H-H2O, M+H	C12H20O3	40.8	13.9	-7.53346	1.02224	6.80006e-06	8.14323e-05	0.969748	1.9585	277.024	141.447	229.84	255.567	267.095	284.003	285.921	339.718	141.234	135.459	151.026	158.852	138.726	123.386
12.02_530.3089n	513.306	12.0244	pos	Kukoamine C	HMDB0060526	Benzenoids	Phenols	Benzenediols	M+H-H2O, M+H	C28H42N4O6	40.8	13	-2.82401	1.26669	8.70616e-06	9.82087e-05	-3.53913	0.0860235	21.361	248.316	47.6649	6.65812	5.88998	11.5436	22.5802	33.8293	274.359	335.826	206.734	302.763	177.316	192.9
13.69_309.2045m/z	309.205	13.6913	pos	(9Z,11E)-12-((3S,5R)-5-((R)-1-hydroxypropyl)-1,2-dioxolan-3-yl)dodeca-9,11-dienoic acid	LMFA02050001	Lipids and lipid-like molecules	Fatty Acyls	Octadecanoids	M+H-H2O	C18H30O5	40.8	18.4	-4.55631	1.43363	0.0194088	0.0507001	0.359382	1.28288	1791.65	1396.59	1273.8	2057.61	1798.82	1842.7	1836.55	1940.42	1231.86	1293.78	1339.84	1250	1814.11	1449.93
4.37_440.1677m/z	440.168	4.36692	pos	5,10-Methylene-THF	HMDB0001533	Organoheterocyclic compounds	Pteridines and derivatives	Pterins and derivatives	M+H-H2O	C20H23N7O6	40.8	9.44	-0.0822423	1.14098	3.43993e-06	4.88527e-05	5.89183	59.3771	169.378	2.85259	84.2629	174.901	193.993	210.042	166.397	186.674	5.49514	2.73637	2.58039	1.18162	0.93467	4.18733
7.18_870.2965m/z	870.297	7.17875	pos	6-{2-[5-(2,4-dihydroxyphenyl)-6-(5-hydroxy-2,2-dimethyl-2H-chromene-6-carbonyl)-3-methylcyclohex-2-en-1-yl]-6-[3-(2,4-dihydroxyphenyl)prop-2-enoyl]-3-hydroxyphenoxy}-3,4,5-trihydroxyoxane-2-carboxylic acid	HMDB0126389	Unclassified	Unclassified	Unclassified	M+NH4	C46H44O16	40.8	11.7	-0.279198	1.25819	0.00687656	0.0218151	7.39306	168.086	255.707	1.52128	80.1092	295.956	598.549	233.585	184.355	141.687	0.580011	0.906249	2.83895	1.44237	3.73129e-09	3.36013
7.62_701.3018m/z	701.302	7.62005	neg	Riboflavine 2',3',4',5'-tetrabutanoate	HMDB0034433	Organoheterocyclic compounds	Pteridines and derivatives	Alloxazines and isoalloxazines	M+FA-H	C33H44N4O10	40.8	32.5	-3.20507	1.67628	0.000181317	0.00110338	7.26886	154.222	383.299	2.48538	113.83	382.87	387.071	589.041	329.534	497.447	2.42314	4.48275	2.25323	1.45009	1.32722	2.97583
1.14_166.0371m/z	166.037	1.1448	neg	2,8-Dihydroxyadenine	HMDB0000401	Organoheterocyclic compounds	Imidazopyrimidines	Purines and purine derivatives	M-H	C5H5N5O2	40.7	6.28	0.323039	1.22596	0.000208365	0.00123804	-2.70108	0.153778	38.5126	250.442	20.3022	35.3572	0.760574	20.5718	43.1808	110.903	195.772	161.002	276.46	340.187	349.844	179.388
10.50_290.2229n	313.238	10.5037	pos	13-Phenyltridecanoic acid	45903	Lipids and lipid-like molecules	Fatty Acyls	Fatty Acids and Conjugates	M+H, M+Na	C19H30O2	40.7	11.9	-5.91648	1.6161	0.0042889	0.014874	0.480808	1.39553	1661.11	1190.31	1859.6	1493.73	1261.96	1967.3	1896.89	1487.18	1378.87	1016.66	1217.93	1072.54	1188.4	1267.47
12.47_326.2424n	309.239	12.4694	pos	3,3-Difluoro-17-methyl-5alpha-androstan-17beta-ol	70630	Unclassified	Unclassified	Unclassified	M+H-H2O, M+H, M+NH4, 2M+NH4, 2M+Na	C20H32F2O	40.7	8.46	0.758143	7.09346	4.55164e-05	0.000357136	-2.17687	0.221154	1984.81	8974.77	3606.76	1477.38	854.877	1553.23	1792.93	2623.69	8389.18	9801.04	11618.3	10808.8	5185.84	8045.51
8.32_551.2122m/z	551.212	8.32335	pos	N(2)-phenylacetyl-L-glutaminate	HMDB0062645	Organic acids and derivatives	Carboxylic acids and derivatives	Amino acids, peptides, and analogues	2M+Na	C13H16N2O4	40.7	10.8	1.78332	1.24412	7.4249e-07	1.70039e-05	11.8955	3809.79	207.091	0.0543576	235.088	277.555	156.373	215.699	157.468	200.365	0.124688	0.201457	3.73129e-09	3.73129e-09	3.73129e-09	3.73129e-09
8.96_514.2775n	532.31	8.95797	pos	Cofaryloside	90438	Lipids and lipid-like molecules	Prenol lipids	Terpene glycosides	M+H, M+NH4, M+Na	C26H42O10	40.7	11.3	-0.608159	1.35674	1.03554e-05	0.000112669	6.79052	110.7	238.985	2.15884	129.748	229.432	339.238	286.348	204.677	244.465	4.39378	2.03094	1.27814	2.28734	1.21054	1.75232
10.20_387.2381m/z	387.238	10.1966	neg	5,6-Dihydroxyprostaglandin F1a	HMDB0012109	Lipids and lipid-like molecules	Fatty Acyls	Eicosanoids	M-H	C20H36O7	40.6	7.02	-1.89312	2.92592	7.0805e-05	0.000512254	-5.62269	0.0202956	23.4428	1155.07	42.3631	14.3301	9.46301	20.5466	17.4359	36.518	1044.48	940.237	1991.16	1094.23	768.91	1091.41
7.45_356.1836n	357.19	7.45473	pos	1alpha,5alpha-Dimercaptoandrostane-3alpha,17beta-diol	70459	Unclassified	Unclassified	Unclassified	M+H-H2O, M+H	C19H32O2S2	40.6	10.1	-2.20919	1.76617	9.39391e-07	1.97649e-05	-2.69687	0.154227	69.4704	450.441	106.563	75.6239	54.926	53.3574	61.5003	64.852	457.907	385.186	549.66	331.423	541.854	436.618
8.30_529.2658m/z	529.266	8.30285	neg	17-hydroxyandrostane-3-glucuronide	LMST05010036	Lipids and lipid-like molecules	Sterol Lipids	Steroid conjugates	M+FA-H	C25H40O9	40.6	13.5	0.794783	1.10135	2.79563e-05	0.000242611	4.32688	20.0688	167.198	8.33126	97.4755	175.972	249.851	189.098	121.446	169.346	9.18319	13.931	8.97659	8.23265	9.62247	0.0416789
9.03_510.2096n	511.217	9.02913	pos	Gibberellin A1 glucosyl ester	HMDB0038609	Lipids and lipid-like molecules	Prenol lipids	Terpene glycosides	M+H, M+Na	C25H34O11	40.6	10.1	-0.966644	3.59224	0.0172262	0.0460371	1.25032	2.37893	4010	1685.63	1104.92	4736.6	6264.77	2884.9	4477.33	4591.51	1063.01	1681.71	1514.52	1275.16	3463.21	1116.18
10.10_495.2952m/z	495.295	10.1002	neg	Pregnanediol-3-glucuronide	HMDB0010318	Lipids and lipid-like molecules	Steroids and steroid derivatives	Steroidal glycosides	M-H	C27H44O8	40.5	23.4	-2.36952	1.37515	2.57951e-06	3.93147e-05	3.04283	8.24106	283.655	34.4197	233.854	340.958	331.05	209.054	236.669	350.346	33.8589	27.2718	32.9927	22.7439	51.3385	38.3125
12.05_438.2620n	439.268	12.0531	pos	(-)-Fusicoplagin A	LMPR0104350001	Lipids and lipid-like molecules	Prenol lipids	Isoprenoids	M+H-H2O, M+H	C24H38O7	40.5	4.52	0.551258	2.01666	9.1762e-09	1.2354e-06	-5.00402	0.031163	16.3061	523.253	25.3309	12.0389	18.9759	10.984	12.5865	17.9206	555.001	445.52	635.652	509.196	449.266	544.881
12.48_291.2310m/z	291.231	12.4839	pos	4-Androstenediol	LMST02020105	Lipids and lipid-like molecules	Sterol Lipids	Steroids	M+H	C19H30O2	40.5	7.77	-2.83963	2.08041	0.000258781	0.00147775	-1.64657	0.319399	299.095	936.43	499.595	231.61	136.101	243.357	284.613	399.291	766.858	1085.75	1190.17	1160.41	554.862	860.528
3.02_703.1533m/z	703.153	3.02385	neg	Quercetin 3-(2''',3''',5'''-triacetyl-alpha-L-arabinofuranosyl)(1->6)-glucoside	LMPK12112147	Lipids and lipid-like molecules	Polyketides	Flavonoids	M-H2O-H	C32H34O19	40.5	17.5	2.32384	2.91007	1.33192e-05	0.000136784	-3.24422	0.105534	142.179	1347.23	369.676	24.9525	6.78489	237.063	122.597	92.0017	1521.55	1545.85	1133.68	1843.3	900.979	1138.04
6.08_299.1858m/z	299.186	6.08315	neg	8-Hydroxy-4(6)-lactarene-5,14-diol	HMDB0035780	Organooxygen compounds	Alcohols and polyols	Secondary alcohols	M+FA-H	C15H26O3	40.5	6.8	-2.4771	1.99478	3.61171e-08	2.5976e-06	-3.92524	0.0658243	36.0203	547.22	63.6345	33.3188	28.972	36.7736	28.0252	25.398	483.268	509.219	531.682	658.543	639.453	461.152
7.80_550.2047n	551.212	7.79972	pos	Eucommin A	68383	Unclassified	Unclassified	Unclassified	M+H, M+Na	C27H34O12	40.5	7.65	-0.562037	1.41647	1.01741e-06	2.08375e-05	36.0698	7.21272e+10	269.128	3.73129e-09	299.652	368.306	201.568	275.984	203.317	265.94	3.73129e-09	3.73129e-09	3.73129e-09	3.73129e-09	3.73129e-09	3.73129e-09
10.03_322.1780n	323.185	10.0299	pos	beta-Zearalanol	70307	Unclassified	Unclassified	Unclassified	M+H, M+Na, M+H-H2O	C18H26O5	40.4	14.1	-0.190365	1.14245	1.46324e-06	2.64828e-05	-3.08051	0.118215	21.6879	183.461	28.1495	19.6325	31.344	17.158	17.0781	16.7656	174.536	156.85	214.92	140.171	244.106	170.184
10.63_485.2525m/z	485.252	10.6329	pos	4beta-Hydroxywithanolide E	LMST01160010	Lipids and lipid-like molecules	Sterol Lipids	Sterols	M+H-H2O	C28H38O8	40.4	9.65	-1.80766	2.78584	8.41249e-07	1.85142e-05	-7.5371	0.00538404	5.29186	982.879	14.1814	0.937851	3.73129e-09	7.65879	3.681	5.29208	915.628	992.276	1378.94	749.731	811.53	1049.16
10.64_411.1466m/z	411.147	10.6407	neg	Xanthoangelol C	LMPK12120056	Lipids and lipid-like molecules	Polyketides	Flavonoids	M+FA-H	C22H22O5	40.4	22.5	4.62614	1.05032	0.000170327	0.00104772	-2.25423	0.209608	39.9863	190.767	45.0102	40.9439	52.7145	27.4509	41.2851	32.5134	279.198	97.9927	156.718	171.086	211.64	227.967
11.93_379.2456m/z	379.246	11.926	pos	13,14-Dihydro PGE1	HMDB0002689	Lipids and lipid-like molecules	Fatty Acyls	Eicosanoids	M+Na	C20H36O5	40.4	6.5	0.194174	2.89157	6.77865e-05	0.000494479	-4.48596	0.0446265	54.5054	1221.37	113.515	45.3097	24.006	35.0852	45.3274	63.7888	1339.51	1026.06	1598.47	1811.58	873.572	679.027
3.55_368.1106n	367.103	3.54632	neg	3-O-Caffeoyl-1-O-methylquinic acid	HMDB0039959	Organic oxygen compounds	Organooxygen compounds	Alcohols and polyols	M-H, 2M-H	C17H20O9	40.4	3.6	-0.257568	2.88587	0.00915228	0.0274269	-2.58254	0.166947	311.975	1868.7	1065.97	130.01	154.413	293.083	123.454	104.914	2588.71	2099.49	637.591	1495.94	805.863	3584.62
5.29_518.1259n	563.213	5.2902	neg	3,4,5-trihydroxy-6-{2-hydroxy-4-[(1E)-3-oxo-3-[(3,4,5,6-tetrahydroxyoxan-2-yl)methoxy]prop-1-en-1-yl]phenoxy}oxane-2-carboxylic acid	HMDB0125184	Organic oxygen compounds	Organooxygen compounds	Carbohydrates and carbohydrate conjugates	M-H2O-H, M+FA-H	C21H26O15	40.4	15.1	-2.39209	1.21668	0.00016654	0.00102811	-1.34764	0.392935	133.977	340.965	278.648	68.7292	80.6765	177.521	114.551	83.737	325.005	339.564	320.691	327.125	329.056	404.348
7.03_408.1769n	453.173	7.02943	neg	3-O-Methylniveusin A	HMDB0039084	Lipids and lipid-like molecules	Prenol lipids	Terpene lactones	M-H, M+FA-H	C21H28O8	40.4	17.2	-3.76916	1.0521	5.54952e-05	0.000419848	-3.47071	0.090201	13.9314	154.449	14.4986	16.5467	31.992	2.42229	11.3081	6.8209	143.194	126.644	243.339	109.423	183.192	120.9
8.94_751.2560m/z	751.256	8.94198	neg	Cinnatriacetin A	HMDB0033932	Phenylpropanoids and polyketides	Cinnamic acids and derivatives	Hydroxycinnamic acids and derivatives	2M-H	C23H20O5	40.4	15	1.51799	1.53789	1.80303e-07	6.75681e-06	-4.65213	0.0397712	12.2618	308.309	4.48321	15.7455	8.84606	20.5509	11.814	12.1312	279.621	269.103	315.825	267.857	418.697	298.751
9.64_301.1412m/z	301.141	9.64493	pos	2-[5-(3,3-dimethyloxiran-2-yl)-3-methylpent-2-en-1-yl]benzene-1,3,5-triol	HMDB0133086	Benzenoids	Phenols	Benzenetriols and derivatives	M+Na	C16H22O4	40.4	4.96	0.576654	4.58944	0.0387722	0.0891639	0.45169	1.36764	16030.1	11721	9326.33	17727.4	19263.5	15134.9	16978.6	17749.9	10731.4	10441.3	10486.5	10089.1	17083.2	11494.4
10.07_474.2618m/z	474.262	10.0732	neg	LysoPE(18:3(6Z,9Z,12Z)/0:0)	HMDB0011508	Lipids and lipid-like molecules	Glycerophospholipids	Glycerophosphoethanolamines	M-H	C23H42NO7P	40.3	3.87	-1.74096	4.03731	7.37916e-08	3.90386e-06	-3.51703	0.0873514	196.032	2244.18	587.183	166.814	161.797	59.2463	131.561	69.5918	2046.06	2323.94	2553.65	2364.93	2445.49	1731
7.81_374.2895m/z	374.289	7.81422	pos	13,14-Dihydro PGF2a	HMDB0004239	Lipids and lipid-like molecules	Fatty Acyls	Eicosanoids	M+NH4	C20H36O5	40.3	11.6	-1.77692	1.39926	0.00123863	0.00537669	-0.825831	0.564157	408.655	724.363	632.119	390.704	411.294	371.019	341.221	305.572	644.392	726.971	692.156	919.902	549.287	813.472
9.57_344.2212n	367.211	9.57327	pos	(9R,12R,15R)-d10-13-PhytoF[13S,16S]	LMFA02040008	Lipids and lipid-like molecules	Fatty Acyls	Octadecanoids	M+NH4, M+Na, M+H	C18H32O6	40.3	18.5	3.71648	2.72635	0.000710757	0.00340125	-1.49805	0.354033	575.948	1626.82	812.642	621.691	375.821	528.043	645.863	471.627	1664.03	1456.65	2247.25	2042.54	1574.34	776.109
0.65_176.0936m/z	176.094	0.652817	pos	2-Benzimidazolylguanidine	68668	Unclassified	Unclassified	Unclassified	M+H	C8H9N5	40.2	5.31	3.25314	2.25552	0.0190659	0.0499884	1.00395	2.00548	1729.72	862.498	1485.43	1578.69	3228.19	1437.13	1315.3	1333.59	704.581	941.235	850.307	1174.04	739.558	765.274
6.97_470.1741m/z	470.174	6.9711	pos	5-Acetylamino-6-formylamino-3-methyluracil	HMDB0011105	Organoheterocyclic compounds	Diazines	Pyrimidines and pyrimidine derivatives	2M+NH4	C8H10N4O4	40.2	5.53	-0.290575	1.8998	7.60212e-06	8.84289e-05	11.2044	2359.78	465.496	0.197263	292.589	339.244	516.747	450.99	530.426	662.982	3.73129e-09	3.73129e-09	3.73129e-09	3.73129e-09	1.18358	3.73129e-09
8.59_342.2036n	323.186	8.5945	neg	2,3-dinor-6-oxoprostaglandin F1alpha	HMDB0062618	Lipids and lipid-like molecules	Fatty Acyls	Eicosanoids	M-H2O-H, M+FA-H	C18H30O6	40.2	9.35	-1.90873	1.28929	0.00031674	0.00174314	-0.423261	0.745737	679.456	911.12	784.834	655.22	681.774	583.119	687.229	684.557	850.408	933.025	954.95	951.951	1002.35	774.031
8.86_969.4736m/z	969.474	8.85798	neg	28-Glucosyl-3b-hydroxy-12-oleanene-30-methoxy-28-oic acid 3-[arabinosyl-(1->3)-glucuronide]	HMDB0038983	Lipids and lipid-like molecules	Prenol lipids	Terpene glycosides	M-H	C48H74O20	40.2	36.4	3.65466	1.92587	3.25172e-06	4.69022e-05	-3.31966	0.100157	52.3492	522.669	7.45057	7.78548	7.99193	25.0098	122.142	143.715	552.566	530.517	596.784	310.013	595.133	551.002
10.14_290.1861n	291.195	10.1437	pos	8-hydroxy-13Z-octadecene-9,11-diynoic acid	74651	Lipids and lipid-like molecules	Fatty Acyls	Octadecanoids	M+H-H2O, M+H	C18H26O3	40.1	11.1	-7.13462	3.0354	0.000549127	0.00274601	-2.08603	0.235528	382.769	1625.15	236.424	435.279	439.531	353.459	394.404	437.517	1503.14	918.224	1858.94	1080.43	2592.65	1797.53
3.82_472.1705n	473.178	3.82412	pos	C1'-C9-Glycosylated UWM6	72461	Unclassified	Unclassified	Unclassified	M+H, M+Na, M+H-H2O	C25H28O9	40.1	13.5	-6.0909	2.0165	9.77093e-07	2.02511e-05	3.1589	8.93149	584.956	65.4937	379.677	530.804	620.633	705.029	588.847	684.743	69.3139	54.1353	92.7277	47.3897	85.6817	43.7136
8.68_588.2563n	589.264	8.68432	pos	Sandoricin	92412	Unclassified	Unclassified	Unclassified	M+H, M+NH4	C31H40O11	40.1	7.72	-1.23288	1.06245	0.00332068	0.0121469	3.93832	15.3304	180.43	11.7694	49.3426	127.732	353.392	121.104	182.702	248.309	17.9636	13.7204	11.1841	6.9802	3.00476	17.7636
9.60_410.2272n	409.22	9.6006	neg	Forskolin	53589	Unclassified	Unclassified	Unclassified	M-H, M+FA-H	C22H34O7	40.1	10.8	-7.8913	1.1455	0.000191702	0.00115556	-1.88731	0.270311	69.1037	255.646	58.0375	66.3939	72.2911	77.8332	85.7948	54.2718	291.468	226.143	339.047	337.414	187.797	152.006
10.29_677.3168m/z	677.317	10.2937	neg	Olitorin	HMDB0034361	Lipids and lipid-like molecules	Steroids and steroid derivatives	Steroid lactones	M-H2O-H	C35H52O14	40	6.29	-1.46087	5.99669	1.17714e-06	2.29059e-05	-3.6538	0.0794505	392.287	4937.5	378.557	362.554	241.045	408.073	429.023	534.47	4545.23	4788.39	6793.85	3901.57	4081.91	5514.07
10.43_489.2482m/z	489.248	10.4327	neg	Antibiotic GR 95647X	HMDB0033034	Benzenoids	Phenols	Benzenetriols and derivatives	M+FA-H	C26H36O6	40	13.9	-2.66699	1.37091	1.46776e-08	1.53093e-06	-5.62164	0.0203103	4.94594	243.519	4.89705	13.3191	1.19325	3.39973	2.50654	4.35995	218.535	216.066	230.873	226.901	260.978	307.76
7.24_315.2173m/z	315.217	7.24308	neg	15-oxo-hexadecanoic acid	LMFA01060105	Lipids and lipid-like molecules	Fatty Acyls	Fatty Acids and Conjugates	M+FA-H	C16H30O3	40	7.46	-1.32013	1.56264	2.46333e-06	3.81817e-05	-1.96478	0.256178	111.75	436.221	193.538	142.902	85.586	84.7537	78.6551	85.0665	448.925	443.869	460.644	497.75	300.506	465.632
9.81_202.1208n	403.233	9.81058	neg	2,6-Dimethyl-1,8-octanedioic acid	LMFA01170129	Lipids and lipid-like molecules	Fatty Acyls	Fatty Acids and Conjugates	M-H, 2M-H	C10H18O4	40	8.76	1.34477	1.26919	1.489e-05	0.000148482	-3.49829	0.0884929	21.9776	248.355	54.1963	18.0863	9.45915	8.63031	14.0202	27.4736	222.11	300.489	277.928	297.383	119.549	272.671
1.42_131.0947n	130.087	1.4221	neg	6-amino-hexanoic acid	LMFA01100035	Lipids and lipid-like molecules	Fatty Acyls	Fatty Acids and Conjugates	M-H, 2M-H	C6H13NO2	39.9	0.957	0.547168	2.48068	0.0311837	0.074661	0.490141	1.40458	3761.98	2678.36	3329.84	4402.17	5149.25	3945.34	3101.48	2643.82	2362.47	2794.7	2480.13	3636.1	2127.88	2668.9
5.72_595.2030m/z	595.203	5.71833	neg	6-({10-butanoyl-3-hydroxy-2,2-dimethyl-8-oxo-6-propyl-2H,3H,4H,8H-pyrano[3,2-g]chromen-5-yl}oxy)-3,4,5-trihydroxyoxane-2-carboxylic acid	HMDB0130101	Organic oxygen compounds	Organooxygen compounds	Carbohydrates and carbohydrate conjugates	M+FA-H	C27H34O12	39.9	17.1	-0.360294	1.26368	1.47884e-06	2.66992e-05	5.65691	50.4546	207.554	4.11367	159.226	134.005	228.066	235.716	260.432	227.877	4.03915	8.72796	1.37883	1.22934	7.53326	1.77349
5.76_241.1079m/z	241.108	5.76017	neg	2,6-Dimethoxy-4-propylphenol	HMDB0036226	Benzenoids	Phenols	Methoxyphenols	M+FA-H	C11H16O3	39.9	2.43	-1.47284	1.29708	3.69893e-08	2.61756e-06	3.43528	10.8174	232.818	21.5225	178.904	217.346	261.04	224.014	241.333	274.268	18.4615	19.864	23.7959	13.4213	20.7234	32.8688
6.69_471.1823m/z	471.182	6.68678	neg	Glycosminine	HMDB0033122	Organoheterocyclic compounds	Naphthyridines	Quinazolines	2M-H	C15H12N2O	39.9	1.62	-0.804962	1.69523	1.64957e-07	6.44828e-06	-3.88915	0.0674915	25.5133	378.022	29.8459	37.5254	42.2523	18.719	10.1267	14.6103	379.28	310.935	458.807	290.683	434.379	394.047
1.31_424.1362m/z	424.136	1.31162	neg	Dihydrofolic acid	HMDB0001056	Organic acids and derivatives	Carboxylic acids and derivatives	Amino acids, peptides, and analogues	M-H2O-H	C19H21N7O6	39.8	4.96	-3.0207	1.1894	4.77899e-06	6.18683e-05	2.4703	5.5416	218.495	39.4282	153.328	254.06	264.245	200.944	190.926	247.469	17.8977	39.0381	7.52454	69.7004	45.0604	57.348
12.31_187.1312m/z	187.131	12.3113	pos	3-Hydroxy-5Z-octenyl acetate	86921	Lipids and lipid-like molecules	Fatty Acyls	Fatty alcohol esters	M+H	C10H18O3	39.8	10.3	-9.00696	1.23748	1.17157e-06	2.28177e-05	-1.6847	0.311067	91.4938	294.128	115.145	83.8323	68.8682	79.3459	93.4379	108.334	268.21	291.758	338.635	338.906	222.167	305.094
14.36_818.5887m/z	818.589	14.3615	pos	PS(20:0/18:1(9Z))	HMDB0112518	Lipids and lipid-like molecules	Glycerophospholipids	Glycerophosphoserines	M+H	C44H84NO10P	39.8	16.4	-2.27485	1.60637	0.00456972	0.0156603	-0.416054	0.749472	1196.92	1597.02	945.024	1369.25	1321.64	1181.33	1191.35	1172.93	1789.5	1582.93	1568.97	1362.11	1919.46	1359.14
6.32_197.1183m/z	197.118	6.32198	neg	(-)-trans-Carveol	HMDB0003450	Lipids and lipid-like molecules	Prenol lipids	Monoterpenoids	M+FA-H	C10H16O	39.8	0	-0.177478	1.95951	8.21516e-07	1.8189e-05	2.89343	7.43037	565.244	76.0721	408.624	552.105	756.208	573.638	555.903	544.986	70.9461	68.6396	93.2108	66.9431	77.3867	79.3065
6.85_922.4032m/z	922.403	6.84627	pos	Lyciumin D	HMDB0040695	Organic acids and derivatives	Carboxylic acids and derivatives	Amino acids, peptides, and analogues	M+Na	C45H57N9O11	39.8	38.3	-4.22151	1.06543	0.0109005	0.03171	-0.411261	0.751966	543.732	723.081	493.603	748.069	472.22	460.861	473.198	614.439	665.376	752.02	811.888	619.486	812.919	676.795
8.09_195.1391m/z	195.139	8.09353	neg	cis-3-Hexenyl cis-3-hexenoate	HMDB0038270	Lipids and lipid-like molecules	Fatty Acyls	Fatty acid esters	M-H	C12H20O2	39.8	0	0.175975	1.26159	9.07171e-06	0.000101448	1.30416	2.46941	354.9	143.719	287.232	309.422	336.264	412.306	419.161	365.014	135.03	136.557	148.361	155.498	192.888	93.9775
9.54_171.1026m/z	171.103	9.54493	neg	2-Octenal	HMDB0030961	Organic oxygen compounds	Organooxygen compounds	Carbonyl compounds	M+FA-H	C8H14O	39.8	0	-0.228368	1.20495	0.00773046	0.0240028	-0.672335	0.62749	426.264	679.316	693.267	475.419	404.133	292.67	355.521	336.573	643.143	811.765	702.342	800.738	504.372	613.536
9.80_339.1812m/z	339.181	9.79658	neg	Phytuberin	HMDB0035754	Lipids and lipid-like molecules	Prenol lipids	Sesquiterpenoids	M+FA-H	C17H26O4	39.8	4.25	-0.419024	1.37759	5.29186e-05	0.000404106	-0.778989	0.582775	344.25	590.709	365.768	329.702	361.628	321.624	349.921	336.858	508.507	492.712	714.261	549.613	619.651	659.51
10.35_209.1183m/z	209.118	10.3489	neg	1-(1-Methoxy-1-methylethyl)-4-methylbenzene	HMDB0029653	Benzenoids	Benzene and substituted derivatives	Phenylpropanes	M+FA-H	C11H16O	39.7	0	-0.126235	1.36275	1.78342e-06	3.02852e-05	2.18044	4.53292	313.251	69.1058	339.246	335.412	217.356	355.782	340.07	291.641	62.1284	103.239	72.4677	106.833	33.8854	36.0812
10.71_356.2545n	379.244	10.7052	pos	Prostaglandin F1a	HMDB0002685	Lipids and lipid-like molecules	Fatty Acyls	Eicosanoids	M+NH4, M+Na	C20H36O5	39.7	11.5	-4.8621	1.78696	0.000887029	0.00407042	-1.64577	0.319577	232.677	728.08	477.283	158.732	156.357	182.445	220.407	200.84	628.63	830.174	912.502	1015.4	407.034	574.743
4.95_451.1597m/z	451.16	4.94588	pos	Deoxypyridinoline	HMDB0000569	Organic acids and derivatives	Carboxylic acids and derivatives	Amino acids, peptides, and analogues	M+K	C18H28N4O7	39.7	9.29	1.9037	1.27095	5.89931e-07	1.45389e-05	35.6665	5.45348e+10	203.485	3.73129e-09	139.133	158.98	225.918	223.756	216.567	256.557	3.73129e-09	3.73129e-09	3.73129e-09	3.73129e-09	3.73129e-09	3.73129e-09
5.93_185.1183m/z	185.118	5.92817	neg	(2xi,6xi)-7-Methyl-3-methylene-1,2,6,7-octanetetrol	HMDB0033217	Lipids and lipid-like molecules	Fatty Acyls	Fatty alcohols	M-H2O-H	C10H20O4	39.7	0	0.0213692	1.46014	4.66655e-11	8.00253e-08	3.20232	9.2044	303.182	32.9388	340.188	311.122	306.652	281.672	280.573	298.886	28.3906	33.0149	29.5883	35.3466	31.9694	39.3232
6.42_430.2799m/z	430.28	6.42113	neg	N-palmitoyl glutamic acid	LMFA08020087	Lipids and lipid-like molecules	Fatty Acyls	Fatty amides	M+FA-H	C21H39NO5	39.7	3.85	-2.92141	2.41714	0.0177921	0.047287	-1.00945	0.496736	971.947	1956.67	871.707	965.387	1280.42	769.357	1010.82	933.99	1614.32	1174.89	1830.3	1199.65	3230.15	2690.7
9.20_306.1824n	307.19	9.19997	pos	Di-n-pentyl phthalate	69951	Unclassified	Unclassified	Unclassified	M+H-H2O, M+H	C18H26O4	39.7	4.59	-2.22322	1.02522	2.55302e-06	3.91016e-05	-0.552849	0.681672	303.384	445.059	332.044	282.658	317.002	270.814	297.04	320.749	415.673	473.405	467.755	466.056	411.308	436.157
10.27_217.1081m/z	217.108	10.2662	neg	cis-3-Hexenyl lactate	HMDB0036213	Organic acids and derivatives	Carboxylic acids and derivatives	Carboxylic acid derivatives	M+FA-H	C9H16O3	39.6	0	-0.33887	1.3573	1.1971e-08	1.34417e-06	-4.14741	0.0564294	13.6178	241.324	7.53836	32.7801	11.5247	2.88089	8.91899	18.0637	247.247	194.376	291.57	232.368	233.242	249.143
10.35_985.5019m/z	985.502	10.3489	neg	28-Glucosyloleanolic acid 3-[arabinosyl-(1->2)-6-methylglucuronide]	HMDB0039420	Lipids and lipid-like molecules	Prenol lipids	Terpene glycosides	M+FA-H	C48H76O18	39.6	15	0.562074	1.96802	1.3856e-06	2.55556e-05	-5.76028	0.0184495	9.11343	493.967	11.3362	7.83501	7.52888	11.103	7.45275	9.42476	468.5	491.986	619.447	284.991	516.224	582.654
10.83_209.1183m/z	209.118	10.8329	neg	trans-Jasmone	HMDB0031454	Organooxygen compounds	Carbonyl compounds	Ketones	M+FA-H	C11H16O	39.6	0	0.118475	1.17901	1.86026e-06	3.13481e-05	1.62845	3.09182	264.704	85.6144	286.148	225.645	232.217	335.939	267.784	240.49	81.4663	99.6003	74.7904	95.6629	61.3953	100.771
2.94_885.2140m/z	885.214	2.93852	neg	Quercetin 3-(2'''-p-coumarylsambubioside)-7-glucoside	LMPK12112155	Lipids and lipid-like molecules	Polyketides	Flavonoids	M-H2O-H	C41H44O23	39.6	53.2	4.98171	1.3234	0.00434061	0.0150131	-3.17291	0.110881	40.8766	368.651	128.896	3.73129e-09	3.73129e-09	54.9501	19.8109	41.6026	459.258	445.183	247.454	714.236	133.109	212.667
5.39_200.1413n	199.134	5.38587	neg	Clarycet	HMDB0036029	Organoheterocyclic compounds	Oxanes	Unclassified	M-H2O-H, M-H	C11H20O3	39.6	0	0.391165	1.33475	3.19581e-09	6.48002e-07	3.22169	9.32882	254.387	27.2689	293.266	234.395	284.963	237.824	251.051	224.82	25.1733	27.9232	35.701	32.4242	18.4287	23.963
6.50_528.2918m/z	528.292	6.50328	pos	PS-PA	LMGP20070018	Lipids and lipid-like molecules	Glycerophospholipids	Oxidized glycerophospholipids	M+NH4	C23H43O10P	39.6	8.53	-2.73424	1.01851	5.92616e-06	7.32302e-05	3.46371	11.0327	145.395	13.1786	86.055	122.332	144.511	179.766	156.881	182.822	13.6868	25.4705	8.34351	15.0268	11.5133	5.03039
7.13_170.1306n	169.123	7.12943	neg	2,6-dimethyl-2E,7-octadiene-1,6-diol	LMFA05000099	Lipids and lipid-like molecules	Fatty Acyls	Fatty alcohols	M-H2O-H, M-H	C10H18O2	39.6	0	-0.694795	1.62302	2.58579e-10	2.10771e-07	6.26848	77.0902	337.932	4.38359	343.409	383.078	347.392	340.315	281.267	332.129	2.57742	4.32138	3.92782	7.29077	5.07669	3.10746
7.31_181.1233m/z	181.123	7.31408	neg	(+)-Limonene	HMDB0004321	Lipids and lipid-like molecules	Prenol lipids	Monoterpenoids	M+FA-H	C10H16	39.6	0	-0.524561	1.89018	1.15392e-08	1.33549e-06	4.70357	26.0565	465.51	17.8654	473.906	352.451	435.734	521.758	492.724	516.488	13.8611	31.9182	7.10343	38.8708	10.4055	5.03366
8.16_209.1184m/z	209.118	8.16252	neg	Dihydro-3-(1-octenyl)-2,5-furandione	HMDB0037816	Organoheterocyclic compounds	Oxolanes	Unclassified	M-H	C12H18O3	39.6	0	0.488585	1.10887	0.00409816	0.0143802	1.05222	2.07372	402.074	193.89	576.464	504.24	317.59	354.85	343.548	315.755	152.045	289.392	227.168	278.235	112.836	103.663
8.34_337.1441m/z	337.144	8.33802	pos	Durlettone	47551	Unclassified	Unclassified	Unclassified	M+H	C21H20O4	39.6	4.18	1.96759	1.46387	7.20418e-06	8.52648e-05	4.31661	19.9263	290.088	14.558	139.448	284.168	359.353	346.94	291.065	319.551	8.75861	9.13082	17.611	9.9109	17.0473	24.8893
9.28_629.2941m/z	629.294	9.27763	neg	PI(17:1(10Z)/0:0)	LMGP06050003	Lipids and lipid-like molecules	Glycerophospholipids	Glycerophosphoinositols	M+FA-H	C26H49O12P	39.6	2.82	-0.381113	1.35855	0.00885392	0.0267257	2.89649	7.44613	353.737	47.5061	19.1621	378.588	646.906	187.916	474.427	415.421	7.62098	54.955	19.5838	14.2206	182.455	6.20079
9.66_377.1936m/z	377.194	9.6566	neg	5-hydroxyhexanoylglycine	HMDB0094722	Organic acids and derivatives	Carboxylic acids and derivatives	Amino acids, peptides, and analogues	2M-H	C8H15NO4	39.6	10.1	1.76893	1.87646	6.28334e-06	7.67391e-05	1.01447	2.02016	876.013	433.636	918.398	755.17	848.592	987.295	898.645	847.977	391.124	546.771	378.412	567.785	328.002	389.723
9.69_282.1095n	283.132	9.68793	pos	2-[4,6-dihydroxy-2-methoxy-3-(3-methylbut-2-en-1-yl)phenyl]-2-hydroxyacetic acid	HMDB0125463	Benzenoids	Phenols	Methoxyphenols	M+H-H2O, M+H	C14H18O6	39.6	3.43	-2.95472	1.06157	7.17306e-06	8.49648e-05	-1.83969	0.279382	56.1369	200.933	20.3597	78.9588	87.8052	42.9538	54.6739	52.07	215.405	197.722	213.14	140.038	242.109	197.182
9.80_217.1080m/z	217.108	9.79658	neg	Tetrahydrofurfuryl butyrate	HMDB0036188	Lipids and lipid-like molecules	Fatty Acyls	Fatty acid esters	M+FA-H	C9H16O3	39.6	0	-0.919812	1.43464	7.46713e-08	3.9315e-06	-36.0028	1.45238e-11	3.73129e-09	256.908	3.73129e-09	3.73129e-09	3.73129e-09	3.73129e-09	3.73129e-09	3.73129e-09	223.402	218.577	339.449	241.146	241.481	277.392
11.55_331.1881m/z	331.188	11.5541	pos	Methylgingerol	HMDB0029852	Benzenoids	Benzene and substituted derivatives	Methoxybenzenes	M+Na	C18H28O4	39.5	2.93	0.496765	1.36654	9.08023e-07	1.93454e-05	3.0211	8.11788	273.258	33.6612	246.71	219.458	254.33	375.11	292.796	251.144	34.0068	38.1056	28.7697	33.1856	35.3537	32.546
2.12_485.2128m/z	485.213	2.1179	pos	6-dehydrotestosterone 17-glucosiduronic acid	LMST05010024	Lipids and lipid-like molecules	Sterol Lipids	Steroid conjugates	M+Na	C25H34O8	39.5	4.57	-3.95601	1.6796	0.00107743	0.00478452	1.18141	2.26799	722.314	318.482	415.87	560.453	940.653	862.762	668.21	885.934	248.665	310.058	336.169	267.009	429.938	319.054
6.94_170.1305n	169.123	6.9441	neg	ethyl 4Z-octenoate	LMFA07010523	Lipids and lipid-like molecules	Fatty Acyls	Fatty esters	M-H2O-H, M-H	C10H18O2	39.5	0	-1.21115	1.85889	4.92106e-08	3.00841e-06	4.97421	31.4331	446.834	14.2154	356.359	398.906	573.177	464.25	447.136	441.178	12.1239	14.7525	17.1484	12.8042	13.5143	14.9491
7.54_341.1955m/z	341.196	7.54107	pos	5-Hydroxyemedastine	HMDB0060777	Organoheterocyclic compounds	Benzimidazoles	Unclassified	M+Na	C17H26N4O2	39.5	4.63	2.2253	1.25354	1.1106e-06	2.20198e-05	-3.02392	0.122945	27.1316	220.681	32.8163	27.8849	34.4089	13.4319	23.8192	30.4286	206.799	195.456	287.254	164.093	259.866	210.62
9.77_187.1317m/z	187.132	9.77208	pos	(3R)-6-Hydroxy-3-isopropenyl-heptanoate	64054	Unclassified	Unclassified	Unclassified	M+H	C10H18O3	39.5	6.12	-6.51112	1.66804	0.00148566	0.00624335	-1.60467	0.32881	228.575	695.158	429.184	168.925	139.429	181.935	211.095	240.884	603.019	940.299	726.266	982.206	335.587	583.573
10.85_388.3053m/z	388.305	10.85	pos	2-Hydroxymyristoylcarnitine	LMFA07070033	Lipids and lipid-like molecules	Fatty Acyls	Fatty esters	M+H	C21H41NO5	39.4	0.504	-1.23179	1.60421	1.8482e-05	0.000175173	-6.09649	0.0146141	4.97195	340.216	8.24259	2.0658	3.41636	2.46576	4.54333	9.09786	319.153	288.647	544.498	323.638	224.979	340.38
3.29_270.1100n	288.144	3.289	pos	Idebenone Metabolite (Benzenebutanoic acid, 2,5-dihydroxy-3,4-dimethoxy-6-methyl-)	773	Unclassified	Unclassified	Unclassified	M+H-H2O, M+H, M+NH4	C13H18O6	39.4	0.198	-1.12897	1.397	0.000181974	0.00110663	-2.39821	0.1897	70.3085	370.629	154.466	16.5023	9.18666	114.578	66.7079	60.4099	440.352	444.755	261.39	458.732	190.714	427.833
5.98_867.3859m/z	867.386	5.98432	neg	1,1'-Ethylidenebistryptophan	HMDB0034899	Organoheterocyclic compounds	Indoles and derivatives	Indolyl carboxylic acids and derivatives	2M-H	C24H26N4O4	39.4	6.66	2.77672	1.3171	2.47334e-08	2.09358e-06	35.7646	5.83755e+10	217.816	3.73129e-09	172.658	215.525	242.609	270.389	205.69	200.023	3.73129e-09	3.73129e-09	3.73129e-09	3.73129e-09	3.73129e-09	3.73129e-09
8.15_587.2519m/z	587.252	8.14853	neg	Physagulin C	HMDB0038535	Lipids and lipid-like molecules	Steroids and steroid derivatives	Steroid lactones	M+FA-H	C30H38O9	39.4	7.24	3.90557	1.5172	0.0044974	0.0154703	4.25365	19.0755	369.777	19.3849	79.9573	279.141	767.114	258.521	346.023	487.904	27.4185	16.156	19.6802	12.3855	14.149	26.5201
8.76_379.2022m/z	379.202	8.75998	neg	Ramipril Diketopiperazine	HMDB0060869	Organic acids and derivatives	Carboxylic acids and derivatives	Amino acids, peptides, and analogues	M-H2O-H	C23H30N2O4	39.4	6.48	-1.1739	1.32039	1.21496e-05	0.000127414	-1.1402	0.453698	185.881	409.702	277.008	205.255	140.496	142.92	157.416	192.191	433.987	351.051	463.107	449.361	375.954	384.753
10.73_310.2142n	333.203	10.7344	pos	13S-HpOTrE(gamma)	LMFA02000112	Lipids and lipid-like molecules	Fatty Acyls	Octadecanoids	M+Na, 2M+H	C18H30O4	39.3	1.38	-0.535766	1.83061	0.00277579	0.0104444	-0.845766	0.556415	619.868	1114.04	597.859	621.673	625.817	683.221	623.624	567.012	1551.83	785.46	949.652	878.887	1401.6	1116.81
11.28_246.1996n	247.205	11.2808	pos	14-fluoro-myristic acid	96779	Unclassified	Unclassified	Unclassified	M+H-H2O, M+H	C14H27FO2	39.3	0.0238	0.539614	1.04591	3.12825e-08	2.3905e-06	-4.21901	0.0536972	7.61871	141.883	9.37513	10.8666	7.68255	5.79162	4.59636	7.40007	149.045	127.068	158.968	105.261	160.427	150.528
11.54_323.2820n	306.279	11.5396	pos	Linoleoyl ethanolamide	HMDB0012252	Organic nitrogen compounds	Organonitrogen compounds	Amines	M+H-H2O, M+H	C20H37NO2	39.3	3.2	-1.25684	2.34106	5.30015e-08	3.19577e-06	-2.74475	0.149193	117.854	789.948	284.285	115.861	108.578	64.9279	74.7156	58.7577	830.34	718.134	916.34	723.406	808.485	742.98
13.19_496.3394n	519.328	13.1936	pos	1-palmitoylglycerophosphocholine	HMDB0062541	Lipids and lipid-like molecules	Glycerophospholipids	Glycerophosphocholines	M+NH4, M+Na	C24H51NO7P+	39.3	1.03	-1.91829	1.0018	5.02141e-06	6.42134e-05	-4.94951	0.0323631	4.23243	130.78	3.77559	2.51483	3.73129e-09	0.631875	5.26386	13.2084	113.524	94.4403	160.701	91.7257	156.194	168.093
13.63_331.2240m/z	331.224	13.6328	pos	Obtusilactone A	HMDB0030960	Organoheterocyclic compounds	Tetrahydrofurans	Unclassified	M+Na	C19H32O3	39.3	0.419	-1.13723	5.24944	8.12409e-09	1.16506e-06	-4.26888	0.0518727	185.59	3577.8	306.307	112.576	88.3112	147.28	193.892	265.176	3513.68	3157.86	4357.92	3074.54	3552.57	3810.23
13.71_315.1915m/z	315.192	13.706	pos	E-64c	44982	Unclassified	Unclassified	Unclassified	M+H	C15H26N2O5	39.3	0.00766	0.239599	1.09137	2.23848e-05	0.000203488	2.59787	6.05393	187.321	30.942	102.633	199.665	196.272	262.898	176.706	185.75	30.836	31.2522	25.9581	31.3921	36.733	29.4809
4.05_374.1726m/z	374.173	4.05328	pos	Tamibarotene	HMDB0015605	Benzenoids	Tetralins	Unclassified	M+Na	C22H25NO3	39.3	2.29	-0.159775	1.22173	0.000167026	0.00103082	7.2869	156.162	215.343	1.37897	225.609	159.16	132.686	340.749	302.441	131.412	2.99816	4.29495	0.0375835	0.408777	0.534344	3.73129e-09
6.03_471.1835m/z	471.184	6.02665	neg	Carbamazepine	HMDB0014704	Organoheterocyclic compounds	Benzazepines	Dibenzazepines	2M-H	C15H12N2O	39.3	1.73	1.82959	3.14201	3.78569e-07	1.08767e-05	-4.46165	0.0453848	57.5616	1268.3	66.6545	78.6826	85.8628	36.1336	32.0204	46.0155	1280.29	1074.83	1685.78	966.214	1387.52	1215.17
6.96_854.3793n	877.375	6.95577	pos	Pisumoside A	HMDB0037126	Lipids and lipid-like molecules	Prenol lipids	Terpene glycosides	M+H, M+Na	C38H62O21	39.3	8.19	1.13814	1.14333	1.32511e-07	5.62172e-06	8.47911	356.834	164.694	0.461542	134.85	148.752	207.711	197.9	139.688	159.261	0.413909	0.717901	0.866903	3.73129e-09	0.687451	0.0830884
7.17_551.2134m/z	551.213	7.17208	neg	Isolimonic acid	HMDB0038170	Organoheterocyclic compounds	Naphthofurans	Unclassified	M+FA-H	C26H34O10	39.3	1.74	-0.0869145	1.00126	2.28139e-07	7.87398e-06	2.87669	7.34462	150.059	20.4311	137.339	184.868	123.79	158.702	123.969	171.684	17.9907	22.2853	18.0123	24.5448	18.8099	20.9438
8.70_539.2485m/z	539.249	8.70382	neg	7,11-Bisdeacetylvaltrate 7-(3-methylpentanoate) 11-(3-hydroxy-3-methylbutanoate)	HMDB0033655	Lipids and lipid-like molecules	Prenol lipids	Monoterpenoids	M+FA-H	C26H38O9	39.3	12.9	-2.57516	2.44276	4.63355e-05	0.000362901	5.3561	40.9588	804.009	19.6297	333.915	849.222	1026.19	1014.33	604.147	996.253	6.74224	4.78787	15.3333	6.74169	11.4189	72.7541
9.74_346.2576m/z	346.258	9.74343	pos	9-epi-9-F1t-PhytoP	LMFA02030011	Lipids and lipid-like molecules	Fatty Acyls	Octadecanoids	M+NH4	C18H32O5	39.3	5.76	-3.66251	1.85882	2.34627e-05	0.000211489	-2.13794	0.227205	126.577	557.104	156.928	127.163	105.431	114.058	138.227	117.653	593.37	384.865	743.511	391.211	604.687	624.982
12.25_595.3593m/z	595.359	12.2539	pos	Vitamin D2 3-glucuronide	LMST03010072	Lipids and lipid-like molecules	Sterol Lipids	Secosteroids	M+Na	C34H52O7	39.2	0.754	-2.14308	1.07363	4.79887e-06	6.19798e-05	2.27923	4.8542	192.119	39.5778	178.03	178.613	142.776	267.417	205.693	180.183	46.0912	42.6428	37.4862	39.9232	37.672	33.6514
2.82_352.0792n	703.153	2.82402	neg	Decarbamoylgonyautoxin III	HMDB0040137	Phenylpropanoids and polyketides	Saxitoxins, gonyautoxins, and derivatives	Unclassified	M-H, 2M-H	C9H16N6O7S	39.2	21.1	-2.46531	2.1311	2.57973e-06	3.93147e-05	-3.12444	0.11467	80.4538	701.612	185.794	13.704	2.66152	115.45	67.02	98.094	841.884	753.098	613.287	868.6	492.862	639.939
5.18_623.2550m/z	623.255	5.1822	neg	Withaperuvin H	HMDB0034061	Lipids and lipid-like molecules	Steroids and steroid derivatives	Steroid lactones	M+FA-H	C30H42O9S	39.2	9.37	3.18257	1.07072	2.14422e-06	3.46985e-05	4.37498	20.7491	156.168	7.52647	121.5	120.596	133.541	163.986	186.499	210.885	3.49048	6.32214	10.5725	6.78729	15.7329	2.25357
5.40_227.1284m/z	227.128	5.3997	neg	4-Hydroxy-4-methyl-7-decenoic acid gamma-lactone	HMDB0036191	Organoheterocyclic compounds	Lactones	Gamma butyrolactones	M+FA-H	C11H18O2	39.2	0	-2.70017	1.1529	0.00014054	0.000893413	-2.62034	0.16263	33.1926	204.099	61.8438	27.7146	23.7225	24.604	32.8136	28.4568	159.984	151.321	288.053	164.889	297.281	163.067
5.77_339.1809m/z	339.181	5.77417	neg	Myrsinone	HMDB0040646	Lipids and lipid-like molecules	Prenol lipids	Quinone and hydroquinone lipids	M+FA-H	C17H26O4	39.2	0.0773	-1.28197	2.44425	2.30643e-07	7.90386e-06	-3.93582	0.0653429	51.2913	784.955	77.3109	42.9082	85.8059	21.4814	22.4299	57.8114	755.857	668.776	991.357	611.614	910.547	771.58
7.14_281.1752m/z	281.175	7.14375	neg	Geranyl tiglate	LMFA07010898	Lipids and lipid-like molecules	Fatty Acyls	Fatty esters	M+FA-H	C15H24O2	39.2	0	-2.51194	1.26989	3.47272e-07	1.03141e-05	-6.56511	0.010561	2.2648	214.449	6.59778	2.75904	1.11435	3.73129e-09	3.73129e-09	3.11765	175.706	224.254	256.547	274.54	182.105	173.543
7.23_157.0867m/z	157.087	7.22875	neg	3-Hepten-2-one	HMDB0031486	Organic oxygen compounds	Organooxygen compounds	Carbonyl compounds	M+FA-H	C7H12O	39.2	0	-2.56002	1.60157	4.31962e-07	1.1856e-05	-2.51488	0.174963	68.2826	390.269	62.3425	87.3995	85.4312	49.1943	55.3633	69.9649	351.47	331.297	512.25	367.253	359.212	420.128
9.66_197.1182m/z	197.118	9.6566	neg	(+)-trans-Carveol	HMDB0059608	Lipids and lipid-like molecules	Prenol lipids	Monoterpenoids	M+FA-H	C10H16O	39.2	0	-0.762914	1.11034	2.25508e-09	5.62279e-07	4.30044	19.7044	162.225	8.23294	147.763	137.168	158.345	190.35	171.804	167.919	7.73116	9.86421	8.66318	11.7519	6.41025	4.97697
10.43_605.3813m/z	605.381	10.4327	neg	PG(a-13:0/i-12:0)	HMDB0116642	Lipids and lipid-like molecules	Glycerophospholipids	Glycerophosphoglycerols	M-H2O-H	C31H61O10P	39.1	0	-1.80308	3.83951	3.23803e-08	2.45733e-06	9.57216	761.217	1861.51	2.44544	1664.01	1570.35	1637.36	2310.23	1846.54	2140.59	1.91808	0.845174	2.4679	7.47509	3.73129e-09	1.96643
10.71_172.1092n	173.115	10.7052	pos	3-caproyl propionic acid	LMFA01060023	Lipids and lipid-like molecules	Fatty Acyls	Fatty Acids and Conjugates	M+H-H2O, M+H, M+NH4	C9H16O3	39.1	2.66	-4.38806	2.2012	0.000791708	0.00370643	-1.02946	0.489894	686.928	1402.2	1214.68	703.101	514.425	450.849	588.413	650.098	1448.87	1539.08	1590.73	1554.72	927.335	1352.44
12.63_187.1312m/z	187.131	12.6284	pos	(3S)-6-Hydroxy-3-isopropenyl-heptanoate	64059	Unclassified	Unclassified	Unclassified	M+H	C10H18O3	39.1	5.43	-8.75611	1.06948	0.000676358	0.00326583	-1.17161	0.443925	142.526	321.059	237.597	118.545	81.1828	114.943	131.754	171.134	282.163	371.757	338.862	423.114	222.215	288.243
3.24_171.0662m/z	171.066	3.23767	neg	Diacetyl	HMDB0003407	Organic oxygen compounds	Organooxygen compounds	Carbonyl compounds	2M-H	C4H6O2	39.1	0	-0.669716	1.10012	1.57883e-06	2.79766e-05	-3.69038	0.0774612	12.6638	163.486	9.58969	17.4522	24.5432	8.06845	6.50234	9.82697	144.931	133.276	201.479	138.003	217.436	145.791
8.53_402.2594n	425.25	8.526	pos	Erythronolide B	63708	Unclassified	Unclassified	Unclassified	M+H, M+Na	C21H38O7	39.1	3.74	-5.83545	1.32165	0.000294707	0.00164492	1.57965	2.98898	378.654	126.683	257.441	448.597	329.65	547.431	410.256	278.548	156.531	134.208	149.552	128.617	99.8565	91.3354
8.94_289.1804m/z	289.18	8.94198	neg	4-Acetyl-6-tert-butyl-1,1-dimethylindane	HMDB0031867	Benzenoids	Indanes	Unclassified	M+FA-H	C17H24O	39.1	0	-2.15075	1.24949	5.97694e-07	1.46973e-05	-2.00328	0.249433	65.472	262.483	64.1861	75.1252	63.4897	47.9659	63.9395	78.1256	250.363	228.616	299.812	282.761	310.007	203.34
11.34_339.2103m/z	339.21	11.3385	pos	18-fluoro-9Z-octadecenoic acid	LMFA01090035	Lipids and lipid-like molecules	Fatty Acyls	Fatty Acids and Conjugates	M+K	C18H33FO2	39	0.295	2.19704	1.23105	0.0142186	0.0393614	-1.8435	0.278646	122.635	440.111	305.641	101.14	107.287	63.3762	98.8708	59.4958	373.841	730.637	360.802	756.951	202.128	216.311
3.48_428.2032m/z	428.203	3.47798	pos	3-iodo-octadecanoic acid	LMFA01090040	Lipids and lipid-like molecules	Fatty Acyls	Fatty Acids and Conjugates	M+NH4	C18H35IO2	39	0.543	2.97517	1.01654	7.35426e-06	8.64597e-05	1.89153	3.71029	182.36	49.1499	120.904	157.69	208.388	202.412	179.74	225.027	42.9919	47.6722	53.187	42.4198	58.0647	50.5639
7.46_401.2170m/z	401.217	7.46407	neg	methyl 13,15-epidioxy-16-hydroperoxy-9,11-octadecadienoate	LMFA01040041	Lipids and lipid-like molecules	Fatty Acyls	Fatty Acids and Conjugates	M+FA-H	C19H32O6	39	2.7	-3.02574	1.09483	0.000182911	0.00111171	-2.61912	0.162767	35.1454	215.924	104.11	23.837	21.7094	21.8985	21.7222	17.5952	234.865	295.194	172.99	227.586	101.922	262.988
8.50_492.2711m/z	492.271	8.49852	neg	PS(17:0/0:0)	LMGP03050030	Lipids and lipid-like molecules	Glycerophospholipids	Glycerophosphoserines	M-H2O-H	C23H46NO9P	39	1.01	-4.11676	1.17329	0.0183181	0.0483235	-1.05051	0.482797	207.719	430.241	417.141	198.136	72.5072	178.341	170.861	209.329	532.326	466.874	668.365	363.311	307.227	243.343
8.98_412.2076n	411.2	8.98397	neg	AFP 07 (free acid)	96511	Unclassified	Unclassified	Unclassified	M-H, M+FA-H	C22H30F2O5	39	2.92	3.54393	1.56162	0.00103127	0.00461411	-2.06514	0.238964	113.168	473.58	185.732	122.95	60.044	94.5645	129.1	86.6192	496.342	483.341	672.678	644.682	387.84	156.595
9.93_386.2657n	409.254	9.92975	pos	Glycerol trihexanoate	HMDB0031125	Lipids and lipid-like molecules	Glycerolipids	Triradylcglycerols	M+NH4, M+Na	C21H38O6	39	0.00918	-2.82417	2.05484	0.00259335	0.00986935	1.06813	2.09672	1242.59	592.633	1007.79	1237.07	759.094	1875.12	1388.04	1188.41	586.627	805.326	569.43	665.733	497.038	431.647
9.98_154.0992n	307.191	9.97592	neg	Octahydro-2H-1-benzopyran-2-one	HMDB0037276	Organoheterocyclic compounds	Benzopyrans	Unclassified	M+FA-H, 2M-H	C9H14O2	39	4.92	-1.0877	4.18513	3.80303e-06	5.25735e-05	-1.02643	0.490923	2141.54	4362.27	2798.98	1891.09	1937.54	2094.29	2195.4	1931.93	4313.96	3611.69	4408.89	4528.39	5124.22	4186.46
0.61_251.0308m/z	251.031	0.607317	pos	Propyl gallate	HMDB0033835	Benzenoids	Benzene and substituted derivatives	Benzoic acids and derivatives	M+K	C10H12O5	38.9	1.01	-3.77517	1.52776	0.00150671	0.00630953	1.58097	2.99172	511.475	170.964	244.694	455.083	813.557	464.521	472.337	618.659	176.29	180.358	179.218	135.819	220.813	133.285
0.67_327.1350m/z	327.135	0.66665	pos	2-Polyprenyl-3-methyl-6-methoxy-1,4-benzoquinone	HMDB0060353	Lipids and lipid-like molecules	Prenol lipids	Quinone and hydroquinone lipids	M+K	C18H24O3	38.9	1.79	-2.40407	1.28764	0.0369017	0.0855597	0.238555	1.17981	2129.43	1804.89	1582.64	2443.83	2207.95	2181.69	2191.17	2169.28	1778.03	1819.42	1596.6	1717.54	2089.46	1828.28
10.49_344.2557n	367.245	10.4892	pos	DG(8:0/8:0/0:0)	HMDB0116368	Lipids and lipid-like molecules	Glycerolipids	Diradylglycerols	M+Na, 2M+Na, M+NH4	C19H36O5	38.9	6.85	-1.79635	1.78875	0.0152792	0.0417305	-0.716651	0.608508	1056.9	1736.87	1106.38	1062.04	1005.14	1259.39	957.33	951.131	1621.56	2190.81	1914.65	2255.62	717.89	1720.7
12.69_360.2092n	383.196	12.6864	pos	9-Fluoro-16alpha-methylpregn-4-ene-3,11,20-trione	70638	Unclassified	Unclassified	Unclassified	M+H, M+Na, M+NH4, M+H-H2O	C22H29FO3	38.9	1.16	-2.40991	1.12592	0.00120006	0.00522988	-1.16378	0.446341	164.05	367.544	197.653	166.687	177.976	129.259	137.289	175.437	302.022	282.361	397.236	574.245	324.905	324.496
7.87_515.2463m/z	515.246	7.86938	neg	Strobilurin A	HMDB0030420	Benzenoids	Benzene and substituted derivatives	Styrenes	2M-H	C16H18O3	38.9	5.76	4.64379	1.37231	8.79041e-06	9.89261e-05	5.64443	50.0199	261.053	5.21898	193.63	335.353	167.359	324.652	324.735	220.588	5.15225	10.2241	12.2573	1.92102	1.65267	0.106592
11.00_659.3061m/z	659.306	10.9999	neg	Harderoporphyrinogen	HMDB0002160	Organoheterocyclic compounds	Tetrapyrroles and derivatives	Porphyrins	M+FA-H	C35H42N4O6	38.8	7.54	-4.20793	1.36393	1.26148e-06	2.38715e-05	-2.39916	0.189575	55.1905	291.128	71.4734	29.7334	5.22294	49.0627	58.8024	116.848	275.239	242.422	365.156	283.274	275.338	305.337
11.85_595.3591m/z	595.359	11.8541	pos	Ganoderic acid Ma	HMDB0035329	Lipids and lipid-like molecules	Prenol lipids	Triterpenoids	M+Na	C34H52O7	38.8	0	-2.49749	1.26373	1.29126e-06	2.43243e-05	-8.41887	0.00292192	0.583988	199.864	3.50393	3.73129e-09	3.73129e-09	3.73129e-09	3.73129e-09	3.73129e-09	250.998	161.934	233.316	128.851	191.255	232.833
12.13_531.3166m/z	531.317	12.1289	neg	Hovenine A	HMDB0030200	Organic acids and derivatives	Carboxylic acids and derivatives	Amino acids, peptides, and analogues	M+FA-H	C27H42N4O4	38.8	1.87	-4.50613	1.1454	7.04804e-05	0.000510409	-3.05713	0.120146	24.0914	200.517	31.7393	25.2022	20.2001	17.5661	18.3556	31.4848	182.584	182.264	286.285	151.439	124.124	276.403
17.45_927.7400m/z	927.74	17.4505	pos	TG(18:1(9Z)/18:2(9Z,12Z)/20:4(5Z,8Z,11Z,14Z))	HMDB0005462	Lipids and lipid-like molecules	Glycerolipids	Triradylcglycerols	M+Na	C59H100O6	38.8	0	-1.34112	1.62943	0.00174393	0.00712199	0.725208	1.65314	1018.69	616.213	712.393	864.169	1119.88	1165.41	1142.67	1107.6	635.993	471.629	518.663	575.854	873.886	621.254
9.40_321.1701m/z	321.17	9.40462	neg	(1E)-1-(4-hydroxy-3-methoxyphenyl)dec-1-en-3-one	HMDB0137237	Phenylpropanoids and polyketides	Cinnamic acids and derivatives	Hydroxycinnamic acids and derivatives	M+FA-H	C17H24O3	38.8	0	-2.37277	1.05493	3.70719e-06	5.16706e-05	-1.58868	0.332475	69.2157	208.183	76.3208	66.6421	87.9953	62.4382	61.827	60.0705	195.115	181.685	238.823	166.32	261.254	205.9
9.68_759.3588m/z	759.359	9.6846	neg	Pteroside B	HMDB0030760	Organic oxygen compounds	Organooxygen compounds	Carbohydrates and carbohydrate conjugates	2M-H	C20H28O7	38.8	0	-1.2235	1.42147	9.60839e-05	0.000658963	12.5516	6003.51	275.412	0.0458751	208.935	153.919	186.252	338.453	335.714	429.197	3.73129e-09	3.73129e-09	3.73129e-09	0.275251	3.73129e-09	3.73129e-09
9.99_419.2213m/z	419.221	9.98708	pos	Lespedezaflavanone F	LMPK12140344	Lipids and lipid-like molecules	Polyketides	Flavonoids	M+H-H2O	C27H32O5	38.8	0	-0.829759	1.00924	1.87106e-09	5.14941e-07	-5.12149	0.0287261	3.70414	128.947	2.25526	7.15291	3.73129e-09	1.57949	3.8843	7.35291	143.451	121.678	138.693	106.687	142.327	120.847
10.79_527.2853m/z	527.285	10.7909	neg	VD 2716	LMST03020640	Lipids and lipid-like molecules	Sterol Lipids	Secosteroids	M+FA-H	C30H42O3S	38.7	4.99	3.33954	2.22118	1.4161e-05	0.000142895	-3.60318	0.0822877	62.6094	760.86	153.347	32.9303	21.3679	37.8211	67.9005	62.2898	643.441	980.348	718.441	1050.88	680.711	491.334
12.03_721.5013m/z	721.501	12.0268	neg	PA(20:0/14:0)	LMGP10010864	Lipids and lipid-like molecules	Glycerophospholipids	Glycerophosphates	M+FA-H	C37H73O8P	38.7	0	-1.76019	7.7091	0.0352797	0.0824505	-0.480178	0.716889	27466.2	38313.1	28411.9	34639.7	33539.3	25624.8	25185.8	17395.8	25050.4	35459.7	44567.8	36389.2	51305.3	37106.1
15.90_851.7106m/z	851.711	15.8967	pos	TG(16:1(9Z)/16:1(9Z)/18:1(9Z))	HMDB0005433	Lipids and lipid-like molecules	Glycerolipids	Triradylcglycerols	M+Na	C53H96O6	38.7	3.8	0.843483	1.60165	0.0120685	0.0343956	0.685635	1.60841	1127.87	701.234	549.871	1137.58	1329.06	1186.74	1282.03	1281.95	569.012	623.666	534.174	659.171	1003.07	818.311
6.35_760.2583m/z	760.258	6.3503	neg	Trabectedin	HMDB0015609	Benzenoids	Benzene and substituted derivatives	Benzazocines	M-H	C39H43N3O11S	38.7	12.4	4.8858	2.95708	3.92548e-05	0.000317977	9.162	572.845	1151.29	2.00978	569.756	812.255	1110.08	1462.02	1309.57	1644.09	3.26433	3.73129e-09	4.08966	2.60977	3.73129e-09	2.09493
6.46_707.3483m/z	707.348	6.4633	neg	Butyl 3'-O-butanoyl-4,6,4'-tri-O-(2-methylpropanoyl)-neohesperidoside	LMSL05000006	Lipids and lipid-like molecules	Saccharolipids	Other acyl sugars	M+FA-H	C32H54O14	38.7	22.7	-1.86769	1.84209	1.64425e-06	2.8589e-05	5.82444	56.6672	443.349	7.82372	242.355	486.186	425.536	541.614	450.727	513.674	4.37222	4.94946	12.9309	11.3414	12.0583	1.28999
7.79_508.3077m/z	508.308	7.78522	pos	Asparaginyl-Leucine	HMDB0028735	Organic acids and derivatives	Carboxylic acids and derivatives	Amino acids, peptides, and analogues	2M+NH4	C10H19N3O4	38.7	0.348	-2.44208	1.01244	3.07276e-06	4.50061e-05	-1.78165	0.290851	53.0654	182.449	68.8043	40.9287	32.3954	62.8107	63.3093	50.1437	218.111	149.371	209.868	156.281	158.582	202.479
7.83_549.1968m/z	549.197	7.82855	neg	6-{[6-butanoyl-8-(2-hydroxypropan-2-yl)-2-oxo-4-propyl-2H,8H,9H-furo[2,3-h]chromen-5-yl]oxy}-3,4,5-trihydroxyoxane-2-carboxylic acid	HMDB0130126	Phenylpropanoids and polyketides	Coumarins and derivatives	Coumarin glycosides	M-H	C27H34O12	38.7	2.12	-1.80336	2.25821	1.07019e-06	2.14897e-05	9.83576	913.816	691.113	0.756293	876.118	892.419	501.838	684.097	560.773	631.435	3.73129e-09	3.73129e-09	3.73129e-09	3.73129e-09	4.53776	3.73129e-09
8.26_466.3275n	467.336	8.26468	pos	3alpha,7alpha,12alpha,25-Tetrahydroxy-5beta-cholestan-26-oic acid	LMST04030073	Lipids and lipid-like molecules	Sterol Lipids	Bile acids and derivatives	M+H-H2O, M+H	C27H46O6	38.7	1.72	-4.07941	1.29568	0.0156623	0.0425813	-1.60135	0.329568	160.866	488.112	500.025	120.714	81.9132	75.5416	88.1986	98.8048	447.174	557.543	552.397	802.528	128.527	440.505
8.37_501.2332m/z	501.233	8.37235	neg	3b,6a-Dihydroxy-alpha-ionol 9-[apiosyl-(1->6)-glucoside]	HMDB0041577	Lipids and lipid-like molecules	Fatty Acyls	Fatty acyl glycosides	M-H2O-H	C24H40O12	38.7	6.21	-1.74771	1.19497	3.62785e-06	5.07576e-05	-2.10767	0.232021	60.091	258.989	75.7775	81.0346	52.6111	64.3175	43.7489	43.0565	221.071	279.013	246.883	345.138	199.842	261.987
9.17_629.2995m/z	629.299	9.17197	pos	Capsicum annuum Fluorescent chlorophyll catabolite	HMDB0035528	Organoheterocyclic compounds	Tetrapyrroles and derivatives	Unclassified	M+H	C35H40N4O7	38.7	0	3.95763	4.32815	1.22676e-07	5.3782e-06	-1.98619	0.252405	785.112	3110.53	700.18	805.758	673.521	740.827	889.062	901.324	3218.99	2656.4	3147.48	2740.49	3840.17	3059.64
9.52_348.1907n	347.183	9.5166	neg	JWH 073 N-(4-hydroxybutyl) metabolite-d5	96590	Unclassified	Unclassified	Unclassified	M-H, M+FA-H	C23H16D5NO2	38.7	3.83	5.90851	2.25765	0.000599565	0.00295327	-1.49619	0.354488	382.011	1077.64	350.533	407.891	418.606	361.572	368.793	384.672	990.478	709.588	1107.36	796.051	1677.62	1184.76
1.06_515.1608m/z	515.161	1.06013	neg	Ribothymidine	HMDB0000884	Nucleosides, nucleotides, and analogues	Pyrimidine nucleosides	Unclassified	2M-H	C10H14N2O6	38.6	8.63	-4.45408	6.83163	0.00370531	0.0132423	-0.932882	0.523811	7711.08	14721.1	8290.83	6578.51	3993.23	6233.33	9855.38	11315.2	17415.3	12328	14373.7	9093.99	15552.1	19563.5
11.11_624.3996n	625.407	11.1087	pos	PG(12:0/13:0)	3874	Unclassified	Unclassified	Unclassified	M+H, M+Na	C31H61O10P	38.6	0.19	-1.07027	1.38896	0.000435518	0.00226379	3.39443	10.5154	330.616	31.4411	611.179	287.384	209.787	272.073	289.28	313.994	42.6919	29.5582	27.0245	38.9841	7.66075	42.7271
11.45_511.3257m/z	511.326	11.4457	neg	3alpha,7alpha,12alpha,22S-tetrahydroxy-5beta-cholestan-26-oic acid	LMST04030193	Lipids and lipid-like molecules	Sterol Lipids	Bile acids and derivatives	M+FA-H	C27H46O6	38.6	9.39	-4.21403	1.00079	2.48238e-05	0.000221902	-4.17969	0.0551807	7.40995	134.285	4.11835	11.5799	7.93528	4.58774	6.04026	10.1981	151.383	87.7291	162.573	73.9419	157.164	172.92
12.47_348.2279n	349.235	12.4694	pos	PGA2 methyl ester	64888	Unclassified	Unclassified	Unclassified	M+H, M+Na, 2M+H	C21H32O4	38.6	1.89	-6.07537	7.05878	1.6146e-05	0.00015807	-2.05807	0.240137	2134.87	8890.23	3516.77	1652.68	935.492	1786.24	1966.56	2951.5	8299.11	9583.6	11260.9	10007	5602.05	8588.75
4.07_440.1677m/z	440.168	4.0676	pos	5-Methyldihydrofolic acid	HMDB0006486	Organoheterocyclic compounds	Pteridines and derivatives	Pterins and derivatives	M+H-H2O	C20H23N7O6	38.6	5.94	-0.0414926	1.25576	8.10207e-06	9.29184e-05	7.45557	175.53	203.736	1.16069	103.444	210.043	271.535	242.747	171.168	223.478	1.16784	1.458	1.16627	2.31974	0.469832	0.382451
6.74_705.3337m/z	705.334	6.74345	neg	Capsianoside I	HMDB0002318	Lipids and lipid-like molecules	Fatty Acyls	Fatty acyl glycosides	M+FA-H	C32H52O14	38.6	7.15	-0.381731	5.12917	4.87117e-06	6.2803e-05	13.9466	15788.7	3394.56	0.214999	1804.41	3593.71	3399.75	4701.92	3164.81	3702.75	3.73129e-09	3.73129e-09	3.73129e-09	3.73129e-09	3.73129e-09	1.28999
6.74_727.3149m/z	727.315	6.74345	neg	6-{[(1R,16S)-5,7-dihydroxy-8,8,10,12,16-pentamethyl-3-[1-(2-methyl-1,3-thiazol-4-yl)prop-1-en-2-yl]-9-oxo-17-oxa-4-azabicyclo[14.1.0]heptadec-4-en-11-yl]oxy}-3,4,5-trihydroxyoxane-2-carboxylic acid	HMDB0127536	Organic oxygen compounds	Organooxygen compounds	Carbohydrates and carbohydrate conjugates	M+FA-H	C33H50N2O11S	38.6	3.67	4.62047	1.19411	6.18069e-06	7.57487e-05	14.4126	21808	184.345	0.0084531	95.294	189.844	176.249	253.751	177.093	213.84	0.00179932	0.0489192	3.73129e-09	3.73129e-09	3.73129e-09	3.73129e-09
7.99_539.2610m/z	539.261	7.9947	neg	(23S)-26,26,26,27,27,27-hexafluoro-1alpha,23,25-trihydroxyvitamin D3 / (23S)-26,26,26,27,27,27-hexafluoro-1alpha,23,25-trihydroxycholecalciferol	LMST03020090	Lipids and lipid-like molecules	Sterol Lipids	Secosteroids	M-H	C27H38F6O4	38.6	4.35	1.53305	1.83378	0.000384256	0.00204466	1.98924	3.97029	636.002	160.191	286.759	569.872	692.58	910.086	802.883	553.836	142.451	104.279	223.688	180.916	178.085	131.724
0.76_293.0631m/z	293.063	0.75815	pos	Galactosylglycerol	HMDB0006790	Lipids and lipid-like molecules	Glycerolipids	Glycosylglycerols	M+K	C9H18O8	38.5	0	-0.990465	1.39211	1.29056e-07	5.56914e-06	-1.31609	0.401623	169.181	421.244	154.066	165.247	147.338	179.523	188.565	180.349	362.015	396.24	415.804	474.873	471.809	406.726
10.43_666.3231m/z	666.323	10.4327	neg	PHODiA-PS	LMGP20040007	Lipids and lipid-like molecules	Glycerophospholipids	Oxidized glycerophospholipids	M-H	C30H54NO13P	38.5	1.13	-4.28694	1.53479	4.20597e-09	7.84448e-07	11.3721	2650.6	298.605	0.112655	330.851	244.985	272.033	305.683	286.145	351.929	0.000374216	0.670091	0.00546679	3.73129e-09	3.73129e-09	3.73129e-09
12.47_372.3128m/z	372.313	12.4694	pos	N-Methylnicotinium	HMDB0001009	Organoheterocyclic compounds	Pyridines and derivatives	Pyrrolidinylpyridines	2M+NH4	C11H17N2+	38.5	0.9	1.67162	2.66965	2.89656e-06	4.30726e-05	-1.39205	0.381023	584.235	1533.33	748.58	506.363	452.054	528.875	560.165	709.372	1398.47	1566.94	1781.53	1712.98	1180.43	1559.65
3.92_372.1576m/z	372.158	3.91812	neg	Cinereain	HMDB0035218	Organoheterocyclic compounds	Diazines	Pyrimidines and pyrimidine derivatives	M+FA-H	C18H21N3O3	38.5	0	3.26376	1.13076	5.93903e-05	0.000443372	35.477	4.78219e+10	178.438	3.73129e-09	172.105	147.374	125.848	262.68	255.209	107.41	3.73129e-09	3.73129e-09	3.73129e-09	3.73129e-09	3.73129e-09	3.73129e-09
8.09_201.1132m/z	201.113	8.09353	neg	Ethyl cyclohexanecarboxylate	HMDB0033167	Organic acids and derivatives	Carboxylic acids and derivatives	Carboxylic acid derivatives	M+FA-H	C9H16O2	38.5	0	-0.339695	1.16472	7.29368e-06	8.59772e-05	-1.82943	0.281375	65.9613	234.425	126.642	66.4681	46.9045	46.607	53.7278	55.4182	255.055	224.761	298.809	200.449	230.734	196.741
8.22_377.1938m/z	377.194	8.21885	neg	3-hydroxyhexanoylglycine	HMDB0094720	Organic acids and derivatives	Carboxylic acids and derivatives	Amino acids, peptides, and analogues	2M-H	C8H15NO4	38.5	8.64	2.24474	1.98005	8.16097e-07	1.81128e-05	-2.14517	0.226068	140.089	619.676	221.789	135.849	99.272	104.527	129.64	149.457	593.784	524.55	746.117	500.152	717.875	635.578
9.84_378.2011n	379.208	9.84358	pos	Eremopetasitenin D1	88700	Lipids and lipid-like molecules	Prenol lipids	Terpene lactones	M+H, 2M+K	C21H30O6	38.5	8.7	-8.36255	1.43641	4.45907e-05	0.000351236	-2.92774	0.131421	44.4656	338.346	134.164	33.5041	20.7915	17.82	28.3472	32.1666	271.755	432.341	391.507	431.915	199.51	303.047
10.14_172.1091n	155.106	10.1437	pos	7-methyl-3-oxooctanoic acid	45861	Lipids and lipid-like molecules	Fatty Acyls	Fatty Acids and Conjugates	M+H-H2O, M+H	C9H16O3	38.4	0.732	-5.1701	1.54448	5.17578e-07	1.34115e-05	-1.19372	0.437173	240.046	549.087	334.183	259.727	230.087	171.715	217.794	226.772	515.68	576.969	568.788	604.593	513.228	515.268
10.49_497.3105m/z	497.311	10.487	neg	24,24-difluoro-1alpha,25-dihydroxyvitamin D3 / 24,24-difluoro-1alpha,25-dihydroxycholecalciferol	LMST03020145	Lipids and lipid-like molecules	Sterol Lipids	Secosteroids	M+FA-H	C27H42F2O3	38.4	4.86	4.71333	2.14816	1.04576e-06	2.1173e-05	2.94807	7.71715	684.786	88.7356	565.318	779.086	792.306	580.214	537.298	854.492	74.0386	90.4588	94.1757	70.7783	91.5002	111.462
10.59_726.4336n	749.423	10.59	pos	PI(14:0/12:0)	LMGP06010903	Lipids and lipid-like molecules	Glycerophospholipids	Glycerophosphoinositols	M+Na, M+K, M+NH4	C35H67O13P	38.4	0.0113	2.35421	1.3593	0.0291534	0.0706772	0.98018	1.97271	817.609	414.459	1510.68	736.825	455.621	818.057	844.89	539.578	532.502	530.124	324.052	462.141	344.745	293.192
11.79_505.3007m/z	505.301	11.795	neg	(6R)-vitamin D2 6,19-sulfur dioxide adduct / (6R)-ergocalciferol 6,19-sulfur dioxide adduct	LMST03010034	Lipids and lipid-like molecules	Sterol Lipids	Secosteroids	M+FA-H	C28H44O3S	38.4	1.67	3.10541	4.75355	1.65669e-05	0.000161329	-3.01475	0.123728	412.928	3337.37	338.133	335.667	386.568	357.799	415.653	643.745	3125.11	2613.12	4665.45	2579.52	2716.7	4324.34
12.05_552.2906n	553.298	12.0531	pos	Bipindogulomethyloside	87101	Unclassified	Unclassified	Unclassified	M+H, M+Na	C29H44O10	38.4	3.01	-5.08521	1.65019	1.23357e-08	1.37113e-06	-4.14692	0.0564484	21.0344	372.63	41.8463	12.6285	8.73494	12.3623	29.2394	21.3947	396.555	405.993	393.809	412.577	283.906	342.939
2.37_630.1907n	631.198	2.37422	pos	(R)-Rutaretin 1'-(6''-sinapoylglucoside)	93647	Phenylpropanoids and polyketides	Coumarins and derivatives	Furanocoumarins	M+H, M+NH4, M+K, M+Na	C31H34O14	38.4	3.83	-6.65158	2.76915	0.0081219	0.0249646	-1.91261	0.265612	489.383	1842.47	1407.94	41.8901	41.5082	918.797	235.623	290.543	2915.73	1999.16	1221.4	1420.91	806.018	2691.62
3.18_298.0692n	595.13	3.18067	neg	Benzoyl glucuronide (Benzoic acid)	HMDB0010324	Organic oxygen compounds	Organooxygen compounds	Carbohydrates and carbohydrate conjugates	M-H, 2M-H	C13H14O8	38.4	8.43	1.14581	1.03056	0.0371031	0.0859633	-1.03684	0.487393	236.957	486.173	487.72	90.6519	47.7012	344.917	256.833	193.92	585.919	642.166	341.9	735.065	248.548	363.438
3.32_585.2386m/z	585.239	3.32217	neg	Pimethixene	HMDB0240247	Organoheterocyclic compounds	Benzothiopyrans	1-benzothiopyrans	2M-H	C19H19NS	38.4	0	-2.98418	1.2792	6.12646e-08	3.47018e-06	2.76158	6.78139	241.293	35.5816	184.054	234.413	278.544	275.972	228.116	246.659	29.1315	31.1177	41.0007	36.9805	45.5388	29.7206
5.86_579.2070m/z	579.207	5.85817	neg	3,4,7-Trihydroxy-5-methoxy-8-prenylflavan 7-O-beta-D-glucopyranoside	LMPK12020210	Lipids and lipid-like molecules	Polyketides	Flavonoids	M+FA-H	C27H34O11	38.4	12.2	-2.48273	1.18137	9.33262e-05	0.000644306	9.51866	733.504	204.396	0.278657	309.453	196.653	83.0001	271.161	201.09	165.02	3.73129e-09	3.73129e-09	0.463716	1.20823	3.73129e-09	3.73129e-09
6.00_373.1859m/z	373.186	5.99848	neg	(6RS)-22-oxo-23,24,25,26,27-pentanorvitamin D3 6,19-sulfur dioxide adduct / (6RS)-22-oxo-23,24,25,26,27-pentanorcholecalciferol 6,19-sulfur dioxide adduct	LMST03020008	Lipids and lipid-like molecules	Sterol Lipids	Secosteroids	M-H2O-H	C22H32O4S	38.4	13.7	4.11621	1.929	5.61834e-08	3.28852e-06	-2.94447	0.129905	68.2433	525.331	105.123	65.9747	84.0903	47.8264	40.0482	66.3976	547.692	479.368	580.925	397.261	597.877	548.863
6.34_535.1413m/z	535.141	6.33613	neg	Formononetin	HMDB0005808	Phenylpropanoids and polyketides	Isoflavonoids	O-methylated isoflavonoids	2M-H	C16H12O4	38.4	0	2.69729	2.22134	8.00636e-06	9.20606e-05	7.76588	217.652	637.178	2.9275	391.679	464.703	802.962	600.17	704.162	859.389	2.88097	0.980885	4.70743	1.31678	3.83787	3.84109
6.41_577.2693m/z	577.269	6.40697	neg	Arginyl-Aspartic acid	HMDB0028705	Organic acids and derivatives	Carboxylic acids and derivatives	Amino acids, peptides, and analogues	2M-H	C10H19N5O5	38.4	0.119	-1.11625	4.25708	0.00470138	0.0160192	-1.53508	0.34506	1367.54	3963.21	1471	1753.1	73.1575	3079.38	1049.17	779.454	3690.38	2767.39	6346.32	2949.65	5014.92	3010.57
6.79_481.2199m/z	481.22	6.78645	neg	2-(4-Methyl-5-thiazolyl)ethyl hexanoate	HMDB0032421	Organoheterocyclic compounds	Azoles	Thiazoles	2M-H	C12H19NO2S	38.4	0	-0.203817	2.49143	4.57287e-06	5.99046e-05	-4.02023	0.0616297	52.4967	851.809	40.0745	93.7794	57.5519	48.4526	30.9008	44.2212	775.206	638.592	1059.19	1029.24	1037.97	570.659
6.88_414.2852m/z	414.285	6.8786	pos	methyl 8-[3,5-epidioxy-2-(3-hydroperoxy-1-pentenyl)-cyclopentyl]-octanoate	LMFA01040054	Lipids and lipid-like molecules	Fatty Acyls	Fatty Acids and Conjugates	M+NH4	C22H36O6	38.4	0.0279	0.41953	1.26924	0.0209428	0.0539825	-0.504151	0.705075	596.996	846.713	533.318	610.773	599.368	661.706	599.277	577.536	824.448	638.705	1143.92	568.239	1019.19	885.771
7.34_691.3165m/z	691.316	7.3414	neg	(1S,3R,4R)-8,10-Dihydroxyfenchone 10-O-b-D-glucoside	HMDB0033223	Lipids and lipid-like molecules	Prenol lipids	Terpene glycosides	2M-H	C16H26O8	38.4	4.39	-2.5997	1.07506	6.38454e-05	0.000470723	8.66849	406.888	153.286	0.376727	55.549	150.865	174.081	224.32	132.719	182.182	3.73129e-09	0.0275688	0.673216	0.297048	0.971012	0.291519
7.86_265.1445m/z	265.144	7.85588	neg	2,6-Di-tert-butylbenzoquinone	HMDB0013817	Lipids and lipid-like molecules	Prenol lipids	Monoterpenoids	M+FA-H	C14H20O2	38.4	0	-0.235759	3.1465	4.46809e-06	5.89178e-05	-1.77851	0.291484	513.924	1763.13	412.097	575.461	542.517	427.639	468.275	657.557	2213.92	1542.02	1909.48	1463.21	2022.07	1428.06
0.97_802.3182m/z	802.318	0.9698	pos	GalNAcα(1-3)[Fucα(1-2)]Galβ(1-4)GlcNAcβ-Sp	3656	Unclassified	Unclassified	Unclassified	M+H	C30H51N5O20	38.3	0.00106	-2.29814	1.24845	0.00286136	0.0107097	0.584274	1.49928	825.751	550.764	953.769	945.152	574.353	829.48	899.581	752.172	632.549	540.487	560.21	455.689	442.062	673.586
11.06_502.2919m/z	502.292	11.0554	neg	LysoPE(0:0/20:3(5Z,8Z,11Z))	HMDB0011485	Lipids and lipid-like molecules	Glycerophospholipids	Glycerophosphoethanolamines	M-H	C25H46NO7P	38.3	30.6	-4.03023	1.26571	0.000135901	0.000869453	-1.31212	0.402728	147.388	365.973	131.531	189.438	171.038	128.286	139.001	125.033	501.242	405.514	376.772	303.549	354.995	253.767
12.43_178.1099n	161.095	12.4259	pos	Pseudooxynicotine	HMDB0001240	Organic oxygen compounds	Organooxygen compounds	Carbonyl compounds	2M+H, 2M+NH4, 2M+Na, M+H-H2O	C10H14N2O	38.3	5.08	-3.99135	1.33488	6.87062e-05	0.000500194	-0.956419	0.515335	247.586	480.437	193.44	264.164	255.855	246.677	250.886	274.492	460.253	410.01	610.338	389.565	469.999	542.458
12.47_524.3419m/z	524.342	12.4694	pos	(25R)-3alpha,7alpha-dihydroxy-5beta-cholestan-27-oyl taurine	LMST05040008	Lipids and lipid-like molecules	Sterol Lipids	Steroid conjugates	M+H-H2O	C29H51NO6S	38.3	1.75	2.65042	1.98113	1.48985e-05	0.000148499	-2.72697	0.151043	89.4152	591.987	65.4584	69.9675	87.2244	92.8429	100.078	120.92	624.334	461.539	789.382	403.955	521.122	751.589
13.06_347.2191m/z	347.219	13.0622	pos	Cortexolone	5088	Lipids and lipid-like molecules	Steroids and steroid derivatives	Hydroxysteroids	M+H	C21H30O4	38.3	4.11	-7.51755	2.04171	0.00281614	0.010562	-0.849851	0.554842	794.536	1432	977.403	618.758	430.424	743.029	726.006	1271.6	1227.78	1224.97	1527.99	1199.53	1533.72	1878.03
4.62_477.1973m/z	477.197	4.61758	neg	Eremopetasitenin C2	HMDB0032771	Lipids and lipid-like molecules	Prenol lipids	Terpene lactones	M-H	C25H34O7S	38.3	0.835	4.22453	2.99535	8.29594e-07	1.8331e-05	6.81609	112.681	1148.9	10.1961	662.352	1196.9	1219.78	1396.99	1096.92	1320.46	8.5181	14.0734	14.6128	5.60701	9.98411	8.38107
6.29_230.1161n	213.113	6.28647	pos	Dicyclohexyl disulfide	HMDB0041448	Organosulfur compounds	Organic disulfides	Dialkyldisulfides	M+H-H2O, M+Na, M+NH4, M+H	C12H22S2	38.3	1.37	-0.657205	1.14137	1.2382e-09	4.06721e-07	1.98321	3.95372	219.969	55.6359	207.555	219.939	219.681	213.488	205.113	254.036	44.3305	52.2161	60.6778	54.0443	62.1748	60.3718
6.77_242.1147n	225.111	6.76928	pos	Diphenylcarbazide	68930	Unclassified	Unclassified	Unclassified	M+H-H2O, M+H, M+Na	C13H14N4O	38.3	3.07	-8.31036	1.76013	2.25609e-06	3.60582e-05	2.10458	4.30072	517.909	120.424	366.218	522.421	682.352	511.712	496.184	528.571	115.885	106.469	128.544	115.136	133.099	123.409
8.22_643.2746m/z	643.275	8.21885	neg	Hematoporphyrin IX	HMDB0000668	Organoheterocyclic compounds	Tetrapyrroles and derivatives	Porphyrins	M+FA-H	C34H38N4O6	38.3	4.29	-4.54747	1.11978	4.59052e-05	0.000359787	-1.02155	0.492587	173.414	352.047	72.6228	151.375	167.106	241.059	184.22	224.1	392.43	345.127	335.754	330.131	363.436	345.404
8.41_425.2503m/z	425.25	8.41118	pos	6'-Epipravastatin	2056	Unclassified	Unclassified	Unclassified	M+H	C23H36O7	38.3	4.71	-7.32319	1.41691	7.63599e-06	8.87526e-05	2.14587	4.42559	346.401	78.2722	267.946	399.624	267.055	466.243	348.127	329.41	70.1672	85.2103	81.074	77.0791	93.6024	62.5
8.47_530.2716n	548.305	8.46868	pos	Cinncassiol D2 glucoside	HMDB0034679	Lipids and lipid-like molecules	Prenol lipids	Terpene glycosides	M+H-H2O, M+NH4	C26H42O11	38.3	13.6	-2.16124	1.36277	1.35707e-06	2.5225e-05	5.43709	43.3237	239.932	5.53812	145.684	233.869	295.75	280.095	209.119	275.074	3.19559	14.0814	4.7486	4.67834	2.49976	4.02505
8.77_513.2688m/z	513.269	8.77398	neg	3alpha-androstanediol glucuronide	LMST05010004	Lipids and lipid-like molecules	Sterol Lipids	Steroid conjugates	M+FA-H	C25H40O8	38.3	1.39	-3.61118	1.02485	3.10355e-05	0.000263413	12.6974	6641.81	137.671	0.0207279	76.9891	145.994	196.997	160.091	84.8181	161.135	3.73129e-09	0.0789426	4.42718e-05	0.0453805	3.73129e-09	3.73129e-09
0.59_257.0657m/z	257.066	0.593317	neg	Vanillactic acid	HMDB0000913	Phenylpropanoids and polyketides	Phenylpropanoic acids	Unclassified	M+FA-H	C10H12O5	38.2	0	-4.81356	1.00207	0.000676374	0.00326583	1.78806	3.4535	199.962	57.9011	98.106	162.206	310.215	209.161	195.93	224.15	68.2209	65.3138	62.1642	32.8788	72.4332	46.3957
15.93_621.4374m/z	621.437	15.9261	neg	beta-Sitosterol 3-O-beta-D-galactopyranoside	HMDB0033949	Lipids and lipid-like molecules	Steroids and steroid derivatives	Stigmastanes and derivatives	M+FA-H	C35H60O6	38.2	8.7	0.415843	1.07008	0.00478901	0.0162674	-1.56205	0.33867	98.8092	291.756	48.056	48.2375	104.44	159.416	117.376	115.33	196.697	92.2665	343.918	401.471	313.492	402.692
2.06_279.1087m/z	279.109	2.06473	neg	Imidazolepropionic acid	HMDB0002271	Organoheterocyclic compounds	Azoles	Imidazoles	2M-H	C6H8N2O2	38.2	1.76	-4.32927	1.03017	0.000303877	0.00168372	0.973585	1.96371	306.964	156.318	213.321	309.902	391.988	300.583	309.841	316.152	121.421	133.246	149.197	139.293	227.336	167.417
8.53_367.2469m/z	367.247	8.526	pos	15-methyl-15R-PGD2	LMFA03010105	Lipids and lipid-like molecules	Fatty Acyls	Eicosanoids	M+H	C21H34O5	38.2	8.12	-2.84424	1.09559	7.08707e-05	0.000512561	0.696671	1.62076	448.821	276.92	411.557	518.846	374.502	520.344	456.421	411.256	251.58	283.605	274.453	257.64	317.635	276.607
9.61_540.3292m/z	540.329	9.6146	neg	1-(2-methoxy-octadecanyl)-sn-glycero-3-phosphoserine	LMGP03060017	Lipids and lipid-like molecules	Glycerophospholipids	Glycerophosphoserines	M-H	C25H52NO9P	38.2	0	-2.70808	6.19756	0.000178062	0.00108825	-2.31684	0.200707	1335.81	6655.54	1466.92	1842.05	1612.27	1216.09	1033.31	844.237	9967.49	8112.25	7055.98	5304.48	5833.15	3659.91
10.63_265.1476m/z	265.148	10.6269	neg	6,7-Dihydro-4-(hydroxymethyl)-2-(p-hydroxyphenethyl)-7-methyl-5H-2-pyrindinium	HMDB0033483	Benzenoids	Phenols	1-hydroxy-2-unsubstituted benzenoids	M-H2O-H	C18H22NO2+	38.1	0	1.36829	1.88285	0.000449121	0.00232516	0.676258	1.59799	1377.94	862.293	1512.17	1096.97	1663.2	1433.93	1397.45	1163.89	910.035	1023.86	792.695	718.958	970.313	757.898
6.69_691.3530m/z	691.353	6.68678	neg	Lyciumoside VIII	HMDB0033210	Lipids and lipid-like molecules	Prenol lipids	Terpene glycosides	M+FA-H	C32H54O13	38.1	1.2	-2.50983	1.03538	1.0904e-05	0.000117118	35.2283	4.02506e+10	150.187	3.73129e-09	204.398	162.971	90.6214	172.195	173.028	97.9078	3.73129e-09	3.73129e-09	3.73129e-09	3.73129e-09	3.73129e-09	3.73129e-09
6.74_533.2864m/z	533.286	6.73762	pos	(2-{[3-(3,4-dihydroxyphenyl)prop-2-enoyl]oxy}ethyl)trimethylazanium	HMDB0136312	Phenylpropanoids and polyketides	Cinnamic acids and derivatives	Hydroxycinnamic acids and derivatives	2M+H	C14H20NO4+	38.1	0	1.25968	1.03563	0.00468675	0.0159793	-1.54768	0.34206	79.8855	233.542	78.407	129.913	0.968863	171.76	55.5265	42.7378	219.07	172.133	347.082	175.439	328.726	158.805
6.82_515.2472m/z	515.247	6.8151	neg	3-Hydroxy-beta-ionol 3-[glucosyl-(1->6)-glucoside]	HMDB0037527	Lipids and lipid-like molecules	Prenol lipids	Terpene glycosides	M-H2O-H	C25H42O12	38.1	2.77	-4.81436	1.34154	3.83633e-09	7.34174e-07	4.36036	20.5399	234.641	11.4237	236.462	215.232	245.528	257.623	193.028	259.976	6.83064	24.9993	3.55404	30.0469	1.69877	1.41239
12.35_362.2099n	363.217	12.3543	pos	18-Hydroxycorticosterone	LMST02030091	Lipids and lipid-like molecules	Sterol Lipids	Steroids	M+H, M+Na	C21H30O5	38	16.9	1.60883	1.74623	0.00064533	0.00314004	-0.372418	0.772487	1521.57	1969.7	1857.19	1509.12	1314.67	1402.75	1488.34	1557.35	1923.34	2124.08	1989.09	2097.38	1897.14	1787.17
15.91_901.7252m/z	901.725	15.9106	pos	TG(16:0/18:2(9Z,12Z)/20:4(5Z,8Z,11Z,14Z))	HMDB0005391	Lipids and lipid-like molecules	Glycerolipids	Triradylcglycerols	M+Na	C57H98O6	38	2.53	-0.456555	1.23558	0.0221211	0.0564061	0.523481	1.43742	882.791	614.15	480.548	935.02	1103.31	943.452	939.753	894.656	516.65	573.068	499.03	594.362	832.818	668.97
3.68_641.2661m/z	641.266	3.6848	neg	2-[4-(3,4-Methylenedioxyphenyl)butyl]-4(1H)-quinolinone	HMDB0030382	Organoheterocyclic compounds	Quinolines and derivatives	Quinolones and derivatives	2M-H	C20H19NO3	38	1.13	0.591123	6.04522	4.2944e-10	2.42337e-07	7.33882	161.885	4617.31	28.5222	4310.66	4418.11	4430.9	5574.13	4581.28	4388.8	29.7112	33.5586	28.6572	28.1383	30.7791	20.289
5.02_416.2392n	461.238	5.01772	neg	AL 8810 methyl ester	45019	Unclassified	Unclassified	Unclassified	M-H, M+FA-H	C25H33FO4	38	3.06	7.11262	1.91035	0.000829651	0.00384967	-1.86581	0.274369	217.899	794.184	553.334	76.5617	40.942	289.673	212.688	134.198	1069.47	965.273	531.781	944.06	524.469	730.046
9.03_797.3744m/z	797.374	9.02598	neg	OHOOA-PI	LMGP20050031	Lipids and lipid-like molecules	Glycerophospholipids	Oxidized glycerophospholipids	M+FA-H	C35H61O15P	38	3.69	1.82159	1.28293	0.0113989	0.0328361	-5.29008	0.0255581	7.2778	284.755	3.73129e-09	8.5496	20.8186	2.13723	3.55218	8.60921	129.888	362.975	222.537	125.22	695.992	171.921
9.08_377.1930m/z	377.193	9.08213	neg	N-lactoyl-Valine	HMDB0062181	Organic acids and derivatives	Carboxylic acids and derivatives	Amino acids, peptides, and analogues	2M-H	C8H15NO4	38	10.7	0.264927	1.67314	5.44271e-08	3.21135e-06	-1.69481	0.308896	157.952	511.343	236.14	142.247	139.688	153.271	143.277	133.089	519.362	461.142	495.99	560.199	567.967	463.398
10.72_645.4256m/z	645.426	10.7199	pos	PA(O-16:0/14:0)	LMGP10020004	Lipids and lipid-like molecules	Glycerophospholipids	Glycerophosphates	M+K	C33H67O7P	37.9	0.0465	-0.0320741	1.08141	7.13525e-05	0.000515368	-2.62576	0.162019	29.5106	182.142	71.7461	27.9057	12.2588	25.1354	22.8071	17.2104	281.937	137.18	203.467	156.556	154.449	159.265
12.72_673.4801m/z	673.48	12.72	neg	PA(18:0/16:1(9Z))	LMGP10010887	Lipids and lipid-like molecules	Glycerophospholipids	Glycerophosphates	M-H	C37H71O8P	37.9	5.62	-1.94034	3.75543	0.00354008	0.0127826	-1.153	0.449688	1727.71	3842.02	1648.1	2287.95	1894.31	1541.16	1556.57	1438.19	5763.88	4517.88	4570.49	2399.44	3288.58	2511.84
14.21_294.2189n	317.208	14.2138	pos	beta-kamlolenic acid	LMFA02000157	Lipids and lipid-like molecules	Fatty Acyls	Octadecanoids	M+Na, 2M+Na	C18H30O3	37.9	0.0317	-1.99917	1.22718	5.97473e-06	7.36394e-05	4.05879	16.6654	209.395	12.5646	142.538	196.082	165.128	300.721	231.6	220.303	11.0415	12.2332	14.8531	14.7819	11.8303	10.6479
3.04_350.1934n	395.191	3.03802	neg	(1R,2R,4S)-p-Menthane-1,2,8-triol 8-glucoside	HMDB0039894	Organic oxygen compounds	Organooxygen compounds	Carbohydrates and carbohydrate conjugates	M-H, M+FA-H	C16H30O8	37.9	19.9	-1.86662	1.07052	0.0142345	0.0394005	0.765499	1.69996	512.074	301.228	356.836	631.05	750.869	492.38	438.632	402.68	248.096	272.712	296.94	273.23	476.599	239.79
3.49_471.1577m/z	471.158	3.49065	neg	dexamethasone phosphate	3977	Unclassified	Unclassified	Unclassified	M-H	C22H30FO8P	37.9	0.0284	-2.67127	1.70511	8.62691e-05	0.0006035	1.95677	3.88191	558.027	143.751	308.71	760.927	569.696	547.785	537.35	623.695	108.556	149.134	209.635	65.429	227.178	102.572
7.77_213.1495m/z	213.149	7.77422	neg	10-undecenal	LMFA06000067	Lipids and lipid-like molecules	Fatty Acyls	Fatty aldehydes	M+FA-H	C11H20O	37.9	0	-0.72078	1.00789	7.28428e-05	0.000523726	6.49532	90.2166	138.276	1.53271	82.9264	146.632	233.252	136.785	125.35	104.709	1.41242	0.896572	0.883289	0.80911	3.53185	1.663
7.84_253.1445m/z	253.144	7.84222	neg	2,3,5,6,8,8a-Hexahydro-2,5,5,8a-tetramethyl-7H-1-benzopyran-7-one	HMDB0040233	Organoheterocyclic compounds	Benzopyrans	Unclassified	M+FA-H	C13H20O2	37.9	0.789	-0.266873	1.22247	0.00128681	0.00555294	-1.36312	0.388742	144.237	371.037	298.608	135.465	151.111	111.246	99.901	69.0948	419.115	438.514	432.756	440.526	258.915	236.393
7.93_567.2344m/z	567.234	7.93137	pos	(S)-(+)-Abscisic acid	LMPR0103050001	Lipids and lipid-like molecules	Prenol lipids	Isoprenoids	2M+K	C15H20O4	37.9	0	-1.99669	1.6501	5.19222e-07	1.34278e-05	20.4497	1.43213e+06	345.272	0.00024109	208.853	333.737	394.049	403.503	402.681	328.808	0.00144652	3.73129e-09	3.73129e-09	3.73129e-09	3.73129e-09	3.73129e-09
8.34_569.2926m/z	569.293	8.33802	pos	Leukotriene F4	3600	Lipids and lipid-like molecules	Fatty Acyls	Eicosanoids	M+H	C28H44N2O8S	37.9	4.75	6.06467	1.7703	7.2258e-06	8.53211e-05	3.99815	15.9795	428.336	26.8053	236.955	382.196	432.771	582.835	480.046	455.211	18.7942	53.7932	23.2736	43.0703	15.2761	6.62431
8.50_201.1129m/z	201.113	8.49852	neg	6-Hydroxy-4,6-dimethyl-3-hepten-2-one	HMDB0039736	Organic oxygen compounds	Organooxygen compounds	Alcohols and polyols	M+FA-H	C9H16O2	37.9	0	-2.1829	3.07491	2.8185e-07	8.94169e-06	-4.87184	0.034153	43.5457	1275.02	57.215	43.5517	33.9952	37.3454	41.0512	48.1158	1356.08	1021.37	1436.07	1649.97	1023.56	1163.06
8.94_683.2680m/z	683.268	8.94198	neg	6-(4-{5,7-dihydroxy-3-[(2Z)-4-hydroxy-3-(4-methylpent-3-en-1-yl)but-2-en-1-yl]-6-(3-methylbut-2-en-1-yl)-4-oxo-3,4-dihydro-2H-1-benzopyran-2-yl}-3-hydroxyphenoxy)-3,4,5-trihydroxyoxane-2-carboxylic acid	HMDB0129798	Phenylpropanoids and polyketides	Flavonoids	Flavonoid glycosides	M-H	C36H44O13	37.9	5.16	-4.31323	4.98751	5.02568e-08	3.05539e-06	-2.75241	0.148403	539.35	3634.35	359.702	578.376	496.225	720.576	547.785	533.435	3403.94	3292.77	3884.44	3200.45	4561.23	3463.3
9.12_477.1751m/z	477.175	9.12463	neg	(2S,4S,6S)-2-[2-(4-Hydroxy-3-meyhoxyphenyl)ethyl]tetrahydro-6-(4,5-dihydroxy-3-methoxyphenyl)-2H-pyran-4-yl 4-acetate	HMDB0030503	Phenylpropanoids and polyketides	Diarylheptanoids	Linear diarylheptanoids	M+FA-H	C23H28O8	37.9	8.7	-3.62025	1.9252	1.03617e-05	0.000112669	-3.29525	0.101867	57.0977	560.514	95.002	85.4386	30.6433	30.6928	40.8301	59.9794	469.789	487.359	657.476	818.335	508.62	421.505
10.17_815.3853m/z	815.385	10.1687	neg	6-beta-hydroxydexamethasone	HMDB0061022	Lipids and lipid-like molecules	Steroids and steroid derivatives	Hydroxysteroids	2M-H	C22H29FO6	37.8	0	3.60777	1.30987	0.000501017	0.00254458	-7.96178	0.0040111	0.94932	236.673	3.73129e-09	3.73129e-09	4.55913	3.73129e-09	3.73129e-09	1.13679	171.114	246.937	255.741	106.466	442.037	197.742
10.45_679.2526m/z	679.253	10.4462	neg	Desmethylxanthohumol	HMDB0030610	Phenylpropanoids and polyketides	Linear 1,3-diarylpropanoids	Chalcones and dihydrochalcones	2M-H	C20H20O5	37.8	0.11	-3.29664	1.11211	0.000740721	0.00351483	-1.15047	0.450478	160.15	355.511	123.011	155.347	212.041	246.121	140.131	84.2484	361.997	313.797	416.844	469.172	240.126	331.132
12.27_345.2033m/z	345.203	12.2683	pos	MEROGEDUNIN	43754	Unclassified	Unclassified	Unclassified	M+H	C21H28O4	37.8	2.34	-7.88696	1.65073	5.12567e-09	8.81295e-07	-2.44383	0.183794	76.2316	414.765	85.1532	65.9892	64.2285	63.3348	75.8714	102.812	402.891	350.954	481.437	428.506	422.778	402.027
6.59_767.2825m/z	767.282	6.58812	neg	Dodecamethylpentasiloxane	HMDB0062731	Organometallic compounds	Organometalloid compounds	Organosilicon compounds	2M-H	C12H36O4Si5	37.8	0	-2.92499	1.41195	2.02902e-06	3.32005e-05	8.02006	259.585	253.662	0.977184	147.816	244.355	296.283	307.715	218.241	307.564	3.73129e-09	4.60865	3.73129e-09	1.25446	3.73129e-09	3.73129e-09
6.73_455.1888m/z	455.189	6.72928	neg	Sildenafil	HMDB0005039	Benzenoids	Benzene and substituted derivatives	Benzenesulfonamides	M-H2O-H	C22H30N6O4S	37.8	5.19	3.72299	1.59646	4.42877e-08	2.81625e-06	-2.30059	0.202981	79.609	392.2	103.19	69.5533	94.2084	61.1585	66.8482	82.6958	411.124	348.177	472.78	334.409	402.61	384.102
7.55_653.1840m/z	653.184	7.54923	neg	Acetaminophen glucuronide	HMDB0010316	Organic oxygen compounds	Organooxygen compounds	Carbohydrates and carbohydrate conjugates	2M-H	C14H17NO8	37.8	0.148	0.70499	1.00685	3.10301e-05	0.000263413	13.9688	16033.9	132.123	0.00824024	55.7498	112.244	191.516	142.438	149.066	141.722	0.0494414	3.73129e-09	3.73129e-09	3.73129e-09	3.73129e-09	3.73129e-09
16.38_901.7252m/z	901.725	16.3823	pos	TG(18:2(9Z,12Z)/18:2(9Z,12Z)/18:2(9Z,12Z))	HMDB0005474	Lipids and lipid-like molecules	Glycerolipids	Triradylcglycerols	M+Na	C57H98O6	37.7	0	-0.376289	1.36454	0.00757738	0.0236066	0.490292	1.40473	1114.51	793.395	741.271	1282.19	1238.58	1175.65	1173.96	1075.39	692.467	705.655	770.466	688.493	1012.11	891.183
5.60_267.1201m/z	267.12	5.59535	pos	S-Acetyldihydrolipoamide-E	LMFA08020202	Lipids and lipid-like molecules	Fatty Acyls	Fatty amides	M+NH4	C10H19NO2S2	37.7	0.0802	2.20495	1.4299	1.78558e-09	5.14941e-07	3.29948	9.84561	288.138	29.2656	313.984	278.611	336.722	258.704	273.665	267.142	24.2969	33.2594	36.4057	34.1101	19.9476	27.574
7.37_580.2156n	581.223	7.36807	pos	(+)-Syringaresinol O-beta-D-glucoside	68660	Unclassified	Unclassified	Unclassified	M+H, M+NH4	C28H36O13	37.7	1.19	-0.00726903	1.04685	1.9376e-08	1.77366e-06	7.45983	176.048	138.213	0.785089	105.605	146.967	168.567	143.602	126.591	137.947	0.987486	0.743189	1.46573	1.50586	0.00827188	3.73129e-09
10.33_366.2390n	389.229	10.3309	pos	15-methyl-15R-PGE2	LMFA03010063	Lipids and lipid-like molecules	Fatty Acyls	Eicosanoids	M+H-H2O, M+Na	C21H34O5	37.6	15.8	-4.36081	2.17362	0.000512922	0.00259384	2.81633	7.04366	792.969	112.579	507.271	1018.12	1203.72	1034.28	553.518	440.906	87.9175	126.16	88.7202	99.786	188.164	84.7264
10.53_347.2184m/z	347.218	10.5324	pos	21-Hydroxy-5b-pregnane-3,11,20-trione	57883	Lipids and lipid-like molecules	Steroids and steroid derivatives	Hydroxysteroids	M+H	C21H30O4	37.6	1.7	-9.42319	1.9229	9.5841e-06	0.000105834	-1.97678	0.254055	166.625	655.86	188.842	162.069	160.06	138.171	150.967	199.64	572.201	639.032	901.87	696.508	469.043	656.508
2.16_442.1114n	883.216	2.16373	neg	S-(4-Nitrobenzyl)glutathione	4098	Unclassified	Unclassified	Unclassified	M-H, 2M-H	C17H22N4O8S	37.6	11	-9.96271	2.42755	0.0153904	0.0419823	-1.31844	0.400969	719.545	1794.52	717.164	153.89	65.9533	841.635	618.292	1920.33	2693.41	1954.54	1938.88	1098.11	1097.63	1984.52
4.28_319.1749m/z	319.175	4.28193	pos	R-3-(Methylthio)-1-hexanol	HMDB0040153	Organosulfur compounds	Thioethers	Dialkylthioethers	2M+Na	C7H16OS	37.6	2.33	4.37092	1.44673	3.99429e-08	2.68286e-06	6.58524	96.0184	266.77	2.77833	198.372	262.722	246.764	330.012	284.924	277.828	2.74508	4.71685	2.7146	2.47503	3.03873	0.979652
6.18_625.2583m/z	625.258	6.18132	neg	3,6-dihydroxy-4-(3-hydroxyphenyl)-1-methyl-5-phenylpiperidin-2-one	HMDB0134794	Phenylpropanoids and polyketides	Stilbenes	Unclassified	2M-H	C18H19NO4	37.6	0.214	4.48673	1.31621	1.20105e-05	0.000126291	2.07084	4.20131	301.543	71.7735	242.833	239.467	233.86	354.861	351.203	387.032	72.4543	70.6622	86.2226	70.7078	71.0155	59.5784
8.76_677.2884m/z	677.288	8.75998	neg	Papaverine	HMDB0015245	Organoheterocyclic compounds	Isoquinolines and derivatives	Benzylisoquinolines	2M-H	C20H21NO4	37.6	0	2.23643	1.27781	4.82615e-07	1.28514e-05	-1.53924	0.344066	106.917	310.747	123.198	108.536	94.2259	102.277	106.911	106.356	334.198	294.006	346.697	244.926	287.255	357.4
8.94_759.3561m/z	759.356	8.94198	neg	Cinncassiol C	HMDB0035166	Lipids and lipid-like molecules	Prenol lipids	Sesquiterpenoids	2M-H	C20H28O7	37.6	0	-4.8136	1.42043	1.72509e-06	2.96387e-05	10.5994	1551.49	259.314	0.167138	212.192	185.868	217.444	311.874	280.021	348.481	0.00317009	0.0914776	0.051796	0.191032	0.654733	0.0106219
5.84_555.1844m/z	555.184	5.84417	neg	Dalpanol O-glucoside	LMPK12060004	Lipids and lipid-like molecules	Polyketides	Flavonoids	M-H2O-H	C29H34O12	37.5	0.573	-4.86395	1.09732	4.41163e-05	0.000347997	5.0673	33.5281	164.759	4.91405	79.2309	131.681	143.814	235.639	194.927	203.26	4.33213	4.03555	9.072	5.76221	4.69336	1.58909
8.03_423.2348m/z	423.235	8.03303	pos	Picrasin C	67194	Unclassified	Unclassified	Unclassified	M+H	C23H34O7	37.5	0.0131	-6.91792	1.61023	9.38423e-06	0.000104254	1.37679	2.59689	547.128	210.686	484.553	572.904	470.241	688.233	552.385	514.455	200.48	289.339	201.909	274.036	170.89	127.46
8.61_213.1135m/z	213.114	8.608	neg	Trans-eldanolide	LMFA07040013	Lipids and lipid-like molecules	Fatty Acyls	Fatty esters	M+FA-H	C10H16O2	37.5	0	1.72561	3.47525	1.75068e-08	1.68248e-06	-5.72849	0.0188605	29.5935	1569.08	30.0034	33.4864	24.0002	21.9509	31.0907	37.0295	1921.49	1551.44	1637.65	1676.72	1346.89	1280.27
10.22_365.2292m/z	365.229	10.2161	pos	Tetrahydrocortisone	1915	Lipids and lipid-like molecules	Steroids and steroid derivatives	Hydroxysteroids	M+H	C21H32O5	37.4	1.12	-8.30051	3.33538	2.96658e-05	0.000254189	-1.89682	0.268535	584.767	2177.62	836.417	527.971	364.735	504.335	627.657	647.486	2344.54	2688.82	2175.47	2649.15	1307.31	1900.43
12.20_856.6065m/z	856.607	12.2028	neg	PE(22:2(13Z,16Z)/19:1(9Z))	LMGP02011089	Lipids and lipid-like molecules	Glycerophospholipids	Glycerophosphoethanolamines	M+FA-H	C46H86NO8P	37.4	24.8	-0.95009	5.99976	0.0310819	0.0744585	-0.81501	0.568405	8573.05	15082.7	10904.8	14142.8	12282.1	7017.31	4524.07	2567.22	10452.9	10160.5	15998.2	16223.4	22094.1	15566.7
5.10_478.2038n	496.238	5.09988	pos	TRIAMCINOLONE DIACETATE	44154	Unclassified	Unclassified	Unclassified	M+NH4, M+Na, M+H	C25H31FO8	37.4	1.31	7.27498	2.13415	2.09241e-05	0.000192919	10.6255	1579.72	594.236	0.376165	284.716	529.346	603.872	880.311	590.741	676.429	0.33994	0.480692	3.73129e-09	0.17058	0.114425	1.15135
7.31_363.1940m/z	363.194	7.31408	neg	1-tetradecanoyl-sn-glycero-3-phosphate	HMDB0062321	Lipids and lipid-like molecules	Glycerophospholipids	Glycerophosphates	M-H2O-H	C17H35O7P	37.4	0	-0.407245	1.73996	0.00225795	0.00877039	-1.55151	0.341153	265.109	777.096	634.104	208.342	248.388	203.743	160.928	135.147	668.48	945.862	777.569	1142.68	423.8	704.182
7.62_537.2458m/z	537.246	7.62005	neg	PI(15:1(9Z)/0:0)	LMGP06050014	Lipids and lipid-like molecules	Glycerophospholipids	Glycerophosphoinositols	M-H2O-H	C24H45O12P	37.4	6.12	-2.27654	1.18333	0.000128964	0.000832575	2.5655	5.91959	227.156	38.3736	102.141	174.827	249.557	310.886	282.466	243.057	35.2679	39.175	52.4496	39.7964	35.7622	27.7903
7.75_365.2098m/z	365.21	7.74738	neg	2,4-Dimethyl-5-pentylthiazole	HMDB0040083	Organoheterocyclic compounds	Azoles	Thiazoles	2M-H	C10H17NS	37.4	0	2.01977	2.82853	0.0199878	0.0519292	-0.991596	0.502921	1501.93	2986.41	3430.81	1574.36	1005.78	999.057	891.495	1110.07	3241.44	3624.5	3555.96	3492.02	1326.83	2677.73
8.48_823.3175m/z	823.317	8.483	pos	3b-Hydroxy-6b-(3-chloro-2-hydroxy-2-methylbutanoyloxy)-7(11)-eremophilen-12,8b-olide	HMDB0041278	Lipids and lipid-like molecules	Prenol lipids	Terpene lactones	2M+Na	C20H29ClO6	37.4	5.78	-2.81753	1.16635	3.32579e-07	1.0079e-05	-3.92453	0.0658563	11.9444	181.371	4.65983	4.34566	9.97045	30.94	12.864	8.88652	222.611	169.127	211.789	128.051	181.817	174.83
10.25_363.1790m/z	363.179	10.2522	neg	DODECAHYDRO-8''-HYDROXY-1'',2'(5'H)-FURAN-5',5''-[5H-1,4A](METHANOXYMETHANO)NAPHTHALEN]-2,9''-DIONE	85118	Unclassified	Unclassified	Unclassified	M-H	C20H28O6	37.3	0.655	-6.25996	1.32461	7.05481e-07	1.64928e-05	-1.71777	0.304019	94.8843	312.099	132.208	104.881	51.0473	91.7792	93.5721	95.818	296.684	245.872	370.165	308.522	319.918	331.435
11.03_361.1988m/z	361.199	11.0275	neg	Triptolide Analog	85120	Unclassified	Unclassified	Unclassified	M-H	C21H30O5	37.3	0.52	-8.98581	1.05574	2.94766e-07	9.17569e-06	4.94497	30.8023	149.498	4.85346	143.17	137.987	100.217	184.629	167.076	163.907	2.48525	5.94669	6.98251	5.11108	5.53445	3.06075
6.93_235.0951m/z	235.095	6.92977	neg	S-aminomethyldihydrolipoamide	HMDB0006239	Lipids and lipid-like molecules	Fatty Acyls	Fatty amides	M-H	C9H20N2OS2	37.3	0	2.78113	1.01166	1.41566e-07	5.87549e-06	3.55592	11.7608	140.121	11.9143	109.608	116.194	176.256	146.257	146.922	145.492	15.2044	12.2331	10.8401	10.9984	10.3635	11.8461
1.56_233.0901n	232.083	1.56243	neg	Hirsutin	HMDB0035923	Organosulfur compounds	Sulfoxides	Unclassified	M-H2O-H, M-H	C10H19NOS2	37.2	0	-3.16256	1.02085	0.025967	0.0642909	-0.647617	0.638334	344.381	539.499	241.539	244.519	313.502	359.097	404.38	503.246	449.315	405.314	518.578	412.999	776.391	674.397
11.18_359.2423m/z	359.242	11.1803	pos	SB 939	96423	Unclassified	Unclassified	Unclassified	M+H	C20H30N4O2	37.2	0.00452	-5.234	1.19799	0.00210959	0.00830182	-3.41915	0.0934831	24.2393	259.291	28.8357	18.4305	21.9329	22.7479	25.6285	27.8606	208.456	279.736	377.357	453.281	161.986	74.9315
6.74_897.5059m/z	897.506	6.73762	pos	PGP(18:0/18:0)	HMDB0013504	Lipids and lipid-like molecules	Glycerophospholipids	Glycerophosphoglycerophosphates	M+K	C42H84O13P2	37.2	8.39	4.66468	1.08292	0.0440198	0.0988458	-0.382245	0.767243	756.434	985.913	734.051	527.976	672.952	1044.34	728.655	830.634	1128.47	827.564	1114.62	746.973	944.029	1153.82
8.61_427.1410m/z	427.141	8.608	neg	Kanzonol O	HMDB0041102	Phenylpropanoids and polyketides	Isoflavonoids	Pyranoisoflavonoids	M+FA-H	C22H22O6	37.2	4.63	3.14887	1.70727	0.00144859	0.00612381	-1.12076	0.459852	354.28	770.422	446.852	338.603	307.336	292.42	427.272	313.198	939.263	440.038	665.367	633.329	927.565	1016.97
9.33_365.2287m/z	365.229	9.32928	pos	3a,11b,21-Trihydroxy-20-oxo-5b-pregnan-18-al	57884	Lipids and lipid-like molecules	Steroids and steroid derivatives	Hydroxysteroids	M+H	C21H32O5	37.2	0.299	-9.64157	2.49775	0.000354705	0.00191661	-1.71087	0.305475	416.007	1361.84	813.083	313.892	275.24	346.603	383.192	364.034	1207.15	1554.08	1577.75	1849.46	722.79	1259.8
7.24_482.2272n	483.234	7.23675	pos	GEDUNIN	43659	Unclassified	Unclassified	Unclassified	M+H, M+Na	C28H34O7	37.1	0.36	-6.82792	1.28942	2.96066e-06	4.38775e-05	-3.44486	0.091832	21.5649	234.83	18.3037	23.6556	15.0276	20.3704	23.9424	28.0896	214.427	182.116	287.144	277.612	285.196	162.483
7.35_281.1765m/z	281.176	7.3549	neg	10alpha-4,5-Seco-11-eudesmene-4,5-dione	HMDB0032681	Lipids and lipid-like molecules	Prenol lipids	Monoterpenoids	M+FA-H	C15H24O2	37.1	1.31	2.62338	1.16778	0.00210185	0.00827799	-5.9756	0.0158915	3.98844	250.979	10.1015	1.09026	3.73129e-09	2.85852	4.04532	5.83502	189.195	308.671	196.248	520.271	104.932	186.556
8.72_970.4825m/z	970.483	8.71798	neg	CDP-DG(a-15:0/i-15:0)	HMDB0116089	Lipids and lipid-like molecules	Glycerophospholipids	CDP-glycerols	M+FA-H	C42H77N3O15P2	37.1	0	1.44588	1.19497	1.33841e-07	5.66458e-06	-8.50792	0.00274701	0.484221	176.272	0.282819	0.643955	0.00140494	1.1399	0.191842	0.645408	187.426	175.431	212.522	117.147	197.428	167.679
1.87_483.1978m/z	483.198	1.86825	neg	Serylhistidine	HMDB0029041	Organic acids and derivatives	Carboxylic acids and derivatives	Amino acids, peptides, and analogues	2M-H	C9H14N4O4	37	3.15	4.34678	1.06155	0.000197526	0.00118307	0.916311	1.88728	337.757	178.964	269.553	335.138	439.384	366.745	280.582	335.136	148.454	167.244	209.994	161.521	219.844	166.73
11.28_593.3436m/z	593.344	11.2808	pos	Ganodermic acid P2	HMDB0035292	Lipids and lipid-like molecules	Prenol lipids	Triterpenoids	M+Na	C34H50O7	37	0	-2.32125	1.18759	9.7061e-09	1.24919e-06	-4.4903	0.0444925	8.06102	181.177	30.6704	8.97659	4.57069	0.810926	2.70296	0.634606	191.238	165.815	191.069	143.588	200.038	195.317
16.14_649.5179m/z	649.518	16.1358	neg	5-Oxo-ETE-d7	LMFA03060083	Lipids and lipid-like molecules	Fatty Acyls	Eicosanoids	2M-H	C20H23D7O3	37	0.0277	-2.64636	2.45403	0.000431838	0.00224641	-0.871203	0.546691	963.613	1762.63	705.589	1190.46	1132.95	920.322	1017.42	814.939	1822.82	1526.49	2243.25	1429.6	2047.94	1505.66
17.17_817.6172n	816.581	17.1676	neg	PS(O-20:0/19:1(9Z))	LMGP03020058	Lipids and lipid-like molecules	Glycerophospholipids	Glycerophosphoserines	M-H2O-H, M-H	C45H88NO9P	37	0	-2.98502	1.12428	0.00282065	0.0105753	-0.364447	0.776766	655.239	843.547	567.23	790.141	719.444	635.18	618.382	601.055	857.812	886.709	887.415	679.475	899.796	850.073
17.45_930.7666n	953.756	17.4505	pos	TG(18:1(9Z)/18:1(9Z)/22:6(4Z,7Z,10Z,13Z,16Z,19Z))	HMDB0010465	Lipids and lipid-like molecules	Glycerolipids	Triradylcglycerols	M+Na, M+K, M+H-H2O	C61H102O6	37	0	-1.07717	1.5748	0.00235335	0.00909279	0.731845	1.66076	959.262	577.604	633.918	820.411	1021.07	1101.37	1126.17	1052.64	743.21	506.328	458.174	445.107	706.396	606.41
6.34_817.3134m/z	817.313	6.33613	neg	Q	HMDB0059662	Nucleosides, nucleotides, and analogues	Pyrrolopyrimidine nucleosides and nucleotides	Unclassified	2M-H	C17H23N5O7	37	0	1.46849	1.71492	7.25381e-05	0.000522217	6.07985	67.642	406.088	6.00349	302.831	259.306	307.027	395.667	521.528	650.17	8.65056	5.92199	9.34246	3.87388	2.70225	5.52977
8.08_425.1261m/z	425.126	8.07953	neg	Predurmillone	LMPK12050110	Lipids and lipid-like molecules	Polyketides	Flavonoids	M+FA-H	C22H20O6	37	6.39	4.91985	1.14705	4.40519e-05	0.000347738	-1.40182	0.378452	100.068	264.415	135.506	106.762	104.323	83.2634	86.558	83.9964	265.705	184.955	332.431	220.589	312.117	270.69
8.22_735.3235m/z	735.323	8.21885	neg	Dehydroepiandrosterone sulfate	LMST05020010	Lipids and lipid-like molecules	Sterol Lipids	Steroid conjugates	2M-H	C19H28O5S	37	0	-1.00084	2.02934	2.91726e-05	0.000251088	7.63151	198.296	556.288	2.80533	293.757	706.102	494.098	829.73	540.526	473.513	1.07197	8.52774	1.0809	4.42076	3.73129e-09	1.73064
12.27_178.1349n	179.142	12.2683	pos	4-n-Hexylphenol	70082	Unclassified	Unclassified	Unclassified	M+H-H2O, M+H	C12H18O	36.9	2.26	-5.05397	1.23988	1.4287e-06	2.60936e-05	1.85426	3.61566	277.286	76.6903	236.923	270.626	229.684	360.821	299.627	266.033	84.8232	72.6414	75.0468	78.5468	83.2832	65.8003
12.50_154.1347n	347.219	12.4981	pos	(R)-(+)-Citronellal	41100	Lipids and lipid-like molecules	Prenol lipids	Monoterpenoids	M+H, M+Na, 2M+K	C10H18O	36.9	0.512	-6.6221	2.4563	3.91529e-07	1.11328e-05	-2.28514	0.205165	194.279	946.937	277.271	154.454	151.865	168.637	195.445	218	1201.19	766.399	1027.94	893.664	930.393	862.03
12.92_959.5898m/z	959.59	12.9174	neg	PI(18:0/22:4(7Z,10Z,13Z,16Z))	HMDB0009818	Lipids and lipid-like molecules	Glycerophospholipids	Glycerophosphoinositols	M+FA-H	C49H87O13P	36.9	0	3.51248	1.24042	0.000194153	0.00116938	2.11908	4.34417	282.097	64.9369	175.218	306.201	245.255	254.089	374.553	337.265	6.02328	42.2687	29.167	38.0959	112.62	161.446
17.45_851.7101m/z	851.71	17.4505	pos	TG(16:1(9Z)/16:1(9Z)/20:4(5Z,8Z,11Z,14Z))	HMDB0005436	Lipids and lipid-like molecules	Glycerolipids	Triradylcglycerols	M+H	C55H94O6	36.9	0	-2.63459	1.52088	0.00033541	0.00182942	0.996087	1.99458	654.427	328.102	447.424	554.223	719.518	762.039	754.969	688.387	309.539	246.424	274.456	310.506	476.261	351.428
3.58_480.2207n	481.23	3.57947	pos	PD 123177	70962	Unclassified	Unclassified	Unclassified	M+H-H2O, M+H	C29H28N4O3	36.9	0.186	9.5364	1.9365	4.4232e-10	2.43365e-07	2.87759	7.34922	542.463	73.8124	516.735	544.737	545.083	628.404	500.75	519.071	81.0709	85.7211	77.532	83.6743	38.095	76.781
6.16_785.3199m/z	785.32	6.15548	pos	Cis-zeatin-7-N-glucoside	HMDB0012201	Organic oxygen compounds	Organooxygen compounds	Carbohydrates and carbohydrate conjugates	2M+Na	C16H23N5O6	36.9	0	1.33646	2.13298	3.9467e-06	5.37493e-05	4.8363	28.5674	632.884	22.1541	513.617	851.981	416.178	736.25	554.024	725.254	35.0662	22.3037	53.5754	20.4494	3.73129e-09	1.52974
7.84_223.1346m/z	223.135	7.84222	neg	2,5-Diisopropylphenol	HMDB0032579	Lipids and lipid-like molecules	Prenol lipids	Monoterpenoids	M+FA-H	C12H18O	36.9	0	3.80922	1.13707	0.000377225	0.00201244	-1.13557	0.455154	156.888	344.692	92.4199	221.183	170.804	73.9369	164.309	218.676	454.269	350.807	348.795	341.547	300.185	272.551
7.88_544.2832m/z	544.283	7.88287	neg	Fosinopril	HMDB0014635	Organic acids and derivatives	Carboxylic acids and derivatives	Amino acids, peptides, and analogues	M-H2O-H	C30H46NO7P	36.9	0.00639	-0.274982	2.0608	6.32071e-06	7.71099e-05	4.69055	25.8224	569.639	22.0598	363.286	574.223	812.861	634.336	451.454	581.675	25.0834	35.1644	53.0881	15.8822	2.78625	0.354719
8.68_719.2440m/z	719.244	8.67583	neg	Halistanol sulfonic acid F	LMST05020037	Lipids and lipid-like molecules	Sterol Lipids	Steroid conjugates	M+FA-H	C28H50O12S3	36.9	0	-0.925055	1.01533	6.36143e-08	3.54436e-06	-4.5785	0.0418537	5.61337	134.119	6.73616	5.46956	1.06374	8.77653	5.64639	5.98782	122.003	118.533	135.927	114.756	175.059	138.435
8.72_679.2842m/z	679.284	8.71798	neg	Vomifoliol 9-[glucosyl-(1->4)-xylosyl-(1->6)-glucoside]	HMDB0038449	Organic oxygen compounds	Organooxygen compounds	Carbohydrates and carbohydrate conjugates	M-H	C30H48O17	36.9	3.17	3.45963	1.11274	4.05657e-08	2.69719e-06	-2.81193	0.142405	26.7408	187.78	14.8861	30.9764	18.774	34.7566	28.8296	32.2223	203.305	179.296	195.58	226.028	161.127	161.345
8.82_593.2623m/z	593.262	8.81598	neg	Tamoxifen-N-glucuronide	HMDB0060616	Phenylpropanoids and polyketides	Stilbenes	Stilbene glycosides	M+FA-H	C32H38NO7+	36.9	0	-1.27166	1.03506	5.84735e-06	7.25005e-05	4.82731	28.3899	146.254	5.15162	122.267	134.633	91.2835	173.001	151.508	204.832	9.94432	8.07201	1.89296	4.38337	1.08769	5.52938
10.43_741.3576m/z	741.358	10.4327	neg	Hordatine B glucoside	HMDB0030460	Phenylpropanoids and polyketides	2-arylbenzofuran flavonoids	Unclassified	M-H	C35H50N8O10	36.8	9.55	-0.135625	1.14103	3.07362e-06	4.50061e-05	35.3748	4.45516e+10	166.235	3.73129e-09	137.967	114.259	243.063	160.059	164.153	177.908	3.73129e-09	3.73129e-09	3.73129e-09	3.73129e-09	3.73129e-09	3.73129e-09
2.87_855.6881m/z	855.688	2.86702	neg	TG(18:3(9Z,12Z,15Z)/18:2(9Z,12Z)/18:3(9Z,12Z,15Z))	HMDB0010507	Lipids and lipid-like molecules	Glycerolipids	Triradylcglycerols	M-H2O-H	C57H94O6	36.8	4.63	1.07207	1.82741	8.96133e-07	1.92223e-05	-6.75874	0.00923458	4.15023	449.423	22.7414	3.73129e-09	3.73129e-09	0.720921	3.73129e-09	1.43906	596.052	455.969	418.259	525.587	304.771	395.898
3.39_559.1780m/z	559.178	3.39265	neg	Methionyl-Methionine	HMDB0028979	Organic acids and derivatives	Carboxylic acids and derivatives	Amino acids, peptides, and analogues	2M-H	C10H20N2O3S2	36.8	3.58	3.96154	1.99284	3.65518e-09	7.11887e-07	7.51435	182.828	499.573	2.73247	442.327	469.372	538.369	612.62	460.735	474.018	4.08208	4.40522	2.42555	3.60719	0.603527	1.27127
4.12_541.1593m/z	541.159	4.1231	neg	Pummeline	HMDB0040382	Organoheterocyclic compounds	Quinolines and derivatives	Benzoquinolines	2M-H	C15H13NO4	36.8	0.988	-4.2306	1.54495	7.81764e-07	1.76462e-05	7.91049	240.599	302.708	1.25814	192.254	287.863	357.126	386.28	274.924	317.8	0.385295	0.328997	0.407154	2.07828	3.21378	1.13534
6.27_969.5548m/z	969.555	6.26615	neg	PIM1(16:0/16:1(9Z))	LMGP15010004	Lipids and lipid-like molecules	Glycerophospholipids	Glycerophosphoinositolglycans	M-H	C47H87O18P	36.8	0	-0.949464	1.88814	0.00151066	0.00631824	-0.928082	0.525556	573.686	1091.58	657.657	844.013	690.3	528.3	427.127	294.72	887.993	937.4	1104.61	1130.83	1491.58	997.062
6.30_762.2709m/z	762.271	6.30097	pos	Trypanothione	HMDB0060520	Organic acids and derivatives	Carboxylic acids and derivatives	Amino acids, peptides, and analogues	M+K	C27H49N9O10S2	36.8	3.65	4.59839	2.07391	3.19288e-05	0.000269023	3.78803	13.8137	607.783	43.9986	326.709	439.14	599.767	754.253	692.098	834.732	51.2552	45.6681	40.602	34.1344	48.1272	44.2049
6.38_358.1986n	357.191	6.37863	neg	Farnesyl Thiosalicylic Acid	45270	Unclassified	Unclassified	Unclassified	M-H2O-H, M-H	C22H30O2S	36.8	3.53	5.43083	1.69261	4.06795e-06	5.49923e-05	-1.91008	0.266078	130.995	492.318	243.655	114.359	135.975	73.7465	115.77	102.465	445.158	505.009	643.904	452.939	474.867	432.032
6.70_762.2720m/z	762.272	6.70445	pos	Sinensetin	HMDB0036633	Phenylpropanoids and polyketides	Flavonoids	O-methylated flavonoids	2M+NH4	C20H20O7	36.8	0.372	-4.85784	1.6414	3.24882e-05	0.000272796	5.29506	39.2621	361.529	9.20811	164.526	277.016	380.206	450.35	402.304	494.774	10.8755	8.02657	10.0281	6.15058	10.9506	9.2173
8.09_387.2013m/z	387.201	8.09353	neg	methyl 9,12,13,15-bisepidioxy-16-hydroperoxy-10-octadecenoate	LMFA01040058	Lipids and lipid-like molecules	Fatty Acyls	Fatty Acids and Conjugates	M-H	C19H32O8	36.8	34.8	-2.85451	1.90093	3.55e-09	6.97574e-07	-2.50188	0.176547	95.3844	540.279	98.9541	91.1983	112.574	86.8986	92.6894	89.9913	560.25	468.553	611.426	516.26	591.732	493.45
8.65_737.3405m/z	737.34	8.64833	neg	Amisulpride	HMDB0015633	Benzenoids	Benzene and substituted derivatives	Benzoic acids and derivatives	2M-H	C17H27N3O4S	36.8	0.498	4.43686	4.04023	0.000243527	0.00140707	5.75067	53.8425	2381.29	44.2271	1380.12	3384.02	1564.04	3901.76	2216.3	1841.53	25.7612	76.8346	18.6345	121.617	15.2433	7.27132
8.66_684.3175n	683.268	8.66183	neg	Evasterioside B	LMST05050013	Lipids and lipid-like molecules	Sterol Lipids	Steroid conjugates	M-H2O-H, M-H	C32H53NaO12S	36.8	0	2.92949	4.33547	5.51284e-07	1.39067e-05	-1.77099	0.293008	983.471	3356.46	639.91	999.374	808.187	1302.81	1138.69	1011.86	3219.89	3105.81	3459.65	2896.81	4222.12	3234.51
9.84_527.3181m/z	527.318	9.83825	neg	Neolinderatone	LMPK12140211	Lipids and lipid-like molecules	Polyketides	Flavonoids	M-H	C35H44O4	36.8	0	2.61789	2.31292	1.38336e-06	2.55411e-05	-4.58972	0.0415294	29.1776	702.577	67.5276	35.1345	28.1289	9.33803	12.1378	22.7989	981.419	676.877	721.762	525.584	741.795	568.024
10.60_745.3919m/z	745.392	10.6045	pos	Tanabalin	HMDB0041330	Lipids and lipid-like molecules	Prenol lipids	Terpene lactones	2M+H	C22H28O5	36.7	11.6	-3.65455	1.12203	1.40291e-06	2.57189e-05	-5.17006	0.0277751	4.67591	168.349	14.6232	1.22161	2.46708	0.651795	4.06018	5.03163	239.906	179.191	144.837	152.424	165.857	127.879
16.55_828.7173n	851.71	16.5474	pos	TG(13:0/15:0/22:3(10Z,13Z,16Z))[iso6]	LMGL03013755	Lipids and lipid-like molecules	Glycerolipids	Triradylglycerols	M+H, M+Na	C53H96O6	36.7	0	-4.12644	1.75246	0.00471461	0.0160583	0.687163	1.61011	1352.81	840.193	872.805	1577.61	1413.93	1353.85	1510.77	1387.87	643.985	611.04	756.496	744.745	1173.57	1111.32
7.04_651.3219m/z	651.322	7.04377	neg	Egregiachloride A	LMFA03120052	Lipids and lipid-like molecules	Fatty Acyls	Eicosanoids	2M-H	C18H27ClO3	36.7	0.000712	-0.930667	1.0138	0.000194231	0.00116953	-2.25978	0.208804	36.3421	174.049	70.1461	27.4975	16.5763	22.8594	59.254	21.7191	207.526	142.967	222.918	118.988	115.238	236.656
7.96_905.4116m/z	905.412	7.96053	pos	Hericenone B	HMDB0036548	Organoheterocyclic compounds	Isoindoles and derivatives	Isoindolines	2M+K	C27H31NO4	36.7	0	-2.48931	1.19458	2.849e-05	0.000246369	35.5488	5.0264e+10	187.549	3.73129e-09	80.521	178.287	180.027	276.033	195.79	214.639	3.73129e-09	3.73129e-09	3.73129e-09	3.73129e-09	3.73129e-09	3.73129e-09
8.05_635.3204m/z	635.32	8.05137	neg	POB-PI	LMGP20050016	Lipids and lipid-like molecules	Glycerophospholipids	Oxidized glycerophospholipids	M-H2O-H	C30H55O13P	36.7	0.00317	0.334664	1.44696	0.000178304	0.00108853	-2.26803	0.207613	75.2487	362.446	172.604	54.1064	28.0129	62.4684	88.7825	45.5176	511.33	348.399	338.515	239.364	262.277	474.79
8.63_507.1870m/z	507.187	8.63483	neg	Retrocalamin	HMDB0038159	Organoheterocyclic compounds	Naphthopyrans	Unclassified	M+FA-H	C24H30O9	36.7	0	-0.37698	3.43002	3.95528e-06	5.38137e-05	-3.17046	0.11107	187.784	1690.68	138.075	129.256	84.2784	336.518	261.017	177.559	2074.06	1243.5	2006.83	1363.12	1391.41	2065.17
11.75_700.5271m/z	700.527	11.7526	neg	PC(19:0/12:0)	LMGP01010967	Lipids and lipid-like molecules	Glycerophospholipids	Glycerophosphocholines	M-H2O-H	C39H78NO8P	36.6	21	-2.14857	13.0469	0.00131967	0.0056692	-3.06304	0.119655	3613.53	30199.5	3914.87	4590.6	3849.51	3183.87	3199.24	2943.11	35075.8	48837.7	39550	31255.1	18467.3	8011.3
17.17_838.5593m/z	838.559	17.1676	neg	PE(20:3(8Z,11Z,14Z)/20:2(11Z,14Z))	HMDB0009363	Lipids and lipid-like molecules	Glycerophospholipids	Glycerophosphoethanolamines	M+FA-H	C45H80NO8P	36.6	0	-1.39301	1.29326	2.50499e-05	0.00022356	-1.63786	0.321334	104.094	323.942	113.303	165.755	118.297	90.3868	73.5732	63.247	383.216	371.215	362.159	294.953	317.745	214.366
0.79_317.1141m/z	317.114	0.78715	pos	Cappariloside A	HMDB0034937	Organic oxygen compounds	Organooxygen compounds	Carbohydrates and carbohydrate conjugates	M+H-H2O	C16H18N2O6	36.5	7.54	2.65437	1.17547	0.00105197	0.00469169	0.415509	1.33377	783.515	587.444	640.474	745.671	937.026	781.146	812.331	784.441	552.968	607.527	544.017	550.64	636.846	632.667
12.94_985.6226m/z	985.623	12.9449	neg	PC(16:1(9E)/0:0)	LMGP01050021	Lipids and lipid-like molecules	Glycerophospholipids	Glycerophosphocholines	2M-H	C24H48NO7P	36.5	0	-3.82553	2.27714	0.000247834	0.00142671	5.02214	32.4949	750.949	23.1098	408.825	543.95	557.914	721.186	1204.83	1068.99	3.73129e-09	0.0730335	3.73129e-09	0.581272	12.208	125.796
7.03_726.3592n	707.341	7.02943	neg	PHOOA-PI	LMGP20050005	Lipids and lipid-like molecules	Glycerophospholipids	Oxidized glycerophospholipids	M-H2O-H, M-H	C33H59O15P	36.5	0	0.061587	1.39734	2.11955e-06	3.43497e-05	3.81715	14.0954	268.09	19.0197	172.053	259.19	326.031	337.483	230.353	283.427	12.7103	12.0279	37.0998	29.5905	15.8641	6.82562
8.22_833.3830m/z	833.383	8.21885	neg	Dulcoside A	HMDB0036708	Lipids and lipid-like molecules	Prenol lipids	Terpene glycosides	M+FA-H	C38H60O17	36.5	0.588	2.16074	1.05881	8.49402e-08	4.21978e-06	6.0085	64.3781	143.399	2.22745	109.911	131.067	148.721	184.963	150.608	135.125	3.73129e-09	6.08852	3.73129e-09	0.888904	6.3873	3.73129e-09
8.24_381.2229m/z	381.223	8.23535	pos	Carbosulfan	72224	Unclassified	Unclassified	Unclassified	M+H	C20H32N2O3S	36.5	0.337	5.99534	1.0116	0.000293255	0.00163847	-1.15013	0.450585	125.446	278.408	193.509	114.869	103.071	111.199	103.498	126.534	251.648	326.388	289.849	285.019	175.093	342.45
8.84_356.2176n	379.21	8.84232	pos	methyl 13,15-dihydroperoxy-9Z,11E,16E-octadecatrienoate	74473	Lipids and lipid-like molecules	Fatty Acyls	Fatty Acids and Conjugates	M+H, M+Na	C19H32O6	36.5	1.31	-6.50725	1.76896	2.55101e-05	0.000226797	-1.97996	0.253498	147.847	583.228	266.283	160.876	120.692	105.034	106.077	128.119	550.722	734.824	645.486	599.231	343.696	625.407
1.24_118.0269n	136.061	1.24462	pos	Methylmalonic acid	HMDB0000202	Organic acids and derivatives	Carboxylic acids and derivatives	Dicarboxylic acids and derivatives	M+H, M+NH4	C4H6O4	36.4	0	2.57001	2.9245	0.0218323	0.0558249	1.4046	2.64744	2689.51	1015.89	4418.54	1622.27	2482.81	4165.93	2645.58	801.908	996.962	969.718	709.759	694.652	632.771	2091.46
7.88_437.2304m/z	437.23	7.88287	neg	CPA(16:0)	LMGP00000057	Lipids and lipid-like molecules	Glycerophospholipids	Other Glycerophospholipids	M+FA-H	C19H37O6P	36.4	8.44	-1.56905	1.01548	3.55406e-05	0.0002935	4.46726	22.1198	149.225	6.74625	102.45	190.986	91.3935	211.2	173.023	126.299	4.18455	9.12543	8.73492	1.04946	4.61239	12.7708
10.33_969.4858m/z	969.486	10.3349	neg	PGP(22:6(4Z,7Z,10Z,13Z,16Z,19Z)/20:3(5Z,8Z,11Z))	HMDB0116477	Lipids and lipid-like molecules	Glycerophospholipids	Glycerophosphoglycerophosphates	M+FA-H	C48H78O13P2	36.3	0	-4.49328	3.60149	6.59558e-06	7.96682e-05	-5.15988	0.0279719	47.3215	1691.75	79.1006	87.9818	41.7526	28.4365	23.4622	23.1951	1594.4	1648.01	1721.12	1051.66	2516.44	1618.89
11.40_597.2991m/z	597.299	11.4035	neg	Codeine	HMDB0004995	Alkaloids and derivatives	Morphinans	Unclassified	2M-H	C18H21NO3	36.3	0	3.52238	2.04672	3.90014e-08	2.66566e-06	-2.53323	0.172752	110.625	640.373	110.853	116.014	123.254	99.7228	91.6754	122.234	782.262	614.731	660.583	645.773	625.071	513.819
7.42_594.3051m/z	594.305	7.4234	neg	HAMI3379	96432	Unclassified	Unclassified	Unclassified	M-H	C34H45NO8	36.3	4.26	-3.51957	1.05799	0.000181213	0.00110322	2.53631	5.80102	178.573	30.783	74.2379	142.369	224.482	233.817	206.061	190.468	32.6589	39.5178	25.5154	37.2505	3.73129e-09	49.7553
10.80_953.5436m/z	953.544	10.8049	neg	PI(18:1(9Z)/22:6(4Z,7Z,10Z,13Z,16Z,19Z))	LMGP06010013	Lipids and lipid-like molecules	Glycerophospholipids	Glycerophosphoinositols	M+FA-H	C49H81O13P	36.2	21.3	4.34752	1.59506	3.28999e-06	4.72933e-05	-2.05328	0.240935	101.275	420.34	91.2581	165.82	112.226	85.2796	93.9704	59.0934	485.641	431.225	457.826	328.193	495.741	323.413
17.41_846.7529m/z	846.753	17.4115	pos	TG(13:0/15:1(9Z)/22:2(13Z,16Z))[iso6]	LMGL03013781	Lipids and lipid-like molecules	Glycerolipids	Triradylglycerols	M+NH4	C53H96O6	36.2	0	-1.89605	1.59663	0.000389829	0.00206931	1.12307	2.17809	663.556	304.65	467.778	502.382	821.966	766.043	753.542	669.626	294.34	211.586	250.828	286.03	448.74	336.377
8.12_692.3601n	737.358	8.12053	neg	Bismahanine	HMDB0040773	Organoheterocyclic compounds	Indoles and derivatives	Carbazoles	M-H, M+FA-H	C46H48N2O4	36.2	2.56	-1.93145	1.48614	7.17971e-05	0.000517899	2.53407	5.79204	353.207	60.9814	394.209	260.453	254.798	346.48	452.707	410.594	24.2207	148.818	14.0925	165.153	11.2024	2.40247
0.56_359.0426m/z	359.043	0.557	neg	Clorazepate	HMDB0014766	Organoheterocyclic compounds	Benzodiazepines	1,4-benzodiazepines	M+FA-H	C16H11ClN2O3	36.1	0.364	-4.59751	1.3648	0.00119628	0.00521754	1.66245	3.16554	381.314	120.458	171.243	294.996	583.424	393.615	378.501	466.108	101.953	141.081	140.531	138.146	94.1181	106.918
0.84_513.0892m/z	513.089	0.840967	neg	Castamollissin	HMDB0038888	Unclassified	Unclassified	Unclassified	M+FA-H	C20H20O13	36.1	0.563	1.28105	1.28155	0.00754607	0.0235232	-0.507615	0.703384	607.927	864.289	643.254	809.902	470.292	474.573	692.881	556.659	927.76	728.448	807.758	762.617	865.567	1093.58
13.85_800.6504m/z	800.65	13.852	pos	PC(16:0/22:0)	HMDB0007985	Lipids and lipid-like molecules	Glycerophospholipids	Glycerophosphocholines	M+H-H2O	C46H92NO8P	36.1	0	-2.92289	1.02764	0.0260682	0.0645197	-0.299449	0.812563	827.819	1018.78	652.44	952.508	897.75	829.581	815.827	818.808	1055.29	988.428	977.581	871.433	1292.92	927.002
4.04_349.1497m/z	349.15	4.04112	neg	Testosterone sulfate	HMDB0002833	Lipids and lipid-like molecules	Steroids and steroid derivatives	Sulfated steroids	M-H2O-H	C19H28O5S	36.1	0	4.98913	1.10555	6.20791e-07	1.513e-05	-2.34068	0.197418	38.1976	193.486	23.0092	44.8187	59.4175	22.4522	38.7448	40.743	161.408	185.958	206.995	158.649	241.046	206.859
7.02_879.3867m/z	879.387	7.01527	neg	punaglandin 8	LMFA03120045	Lipids and lipid-like molecules	Fatty Acyls	Eicosanoids	2M-H	C23H33ClO6	36.1	1.07	0.922077	1.25159	9.53785e-07	1.99913e-05	35.6269	5.30593e+10	197.98	3.73129e-09	117.801	197.171	247.594	228.219	179.599	217.493	3.73129e-09	3.73129e-09	3.73129e-09	3.73129e-09	3.73129e-09	3.73129e-09
0.73_275.0213m/z	275.021	0.727817	neg	5-(1-Propynyl)-5'-vinyl-2,2'-bithiophene	HMDB0038430	Organoheterocyclic compounds	Bi- and oligothiophenes	Unclassified	M+FA-H	C13H10S2	36	2.49	3.04475	1.61511	0.00973367	0.0289055	1.37852	2.60002	692.643	266.399	309.533	423.379	1153.22	764.502	631.998	873.228	208.93	216.746	265.695	203.481	493.339	210.202
5.18_973.8200m/z	973.82	5.18388	pos	1alpha,25-dihydroxy-26,27-diethyl-24a-homovitamin D3 / 1alpha,25-dihydroxy-26,27-diethyl-24a-homocholecalciferol	LMST03020521	Lipids and lipid-like molecules	Sterol Lipids	Secosteroids	2M+H	C32H54O3	36	0	-1.92284	1.36204	0.00382211	0.0135826	0.819664	1.765	710.705	402.667	846.132	866.483	931.207	596.854	518.293	505.26	393.241	420.513	436.047	411.821	285.631	468.746
7.66_735.3461m/z	735.346	7.66255	neg	PGP(i-12:0/i-12:0)	HMDB0116536	Lipids and lipid-like molecules	Glycerophospholipids	Glycerophosphoglycerophosphates	M+FA-H	C30H60O13P2	36	0	-4.3253	1.30105	0.000355306	0.00191891	7.66117	202.415	240.849	1.18987	108.25	310.611	395.88	272.567	236.006	121.779	1.76006	2.23571	3.73129e-09	3.73129e-09	3.14347	3.73129e-09
7.75_465.2152m/z	465.215	7.74738	neg	8-Pentanoylneosolaniol	HMDB0038558	Lipids and lipid-like molecules	Prenol lipids	Sesquiterpenoids	M-H	C24H34O9	36	0.064	4.61233	2.21985	0.000522288	0.00263333	-0.553163	0.681524	1462.97	2146.62	1940.66	1628.02	1220.71	1552.76	1240.59	1195.1	2408.74	2132.59	2175.24	2068.03	1953.67	2141.44
7.94_947.4529m/z	947.453	7.93855	neg	Chinenoside VI	HMDB0032692	Lipids and lipid-like molecules	Steroids and steroid derivatives	Steroidal glycosides	M+FA-H	C44H70O19	36	1.27	3.95816	1.09876	2.57058e-05	0.000227935	3.34758	10.1794	177.503	17.4374	97.1776	185.687	168.756	265.236	169.869	178.29	18.0058	18.0265	19.5226	14.871	20.2582	13.9404
17.43_872.7685m/z	872.769	17.4255	pos	TG(16:0/16:0/20:4(5Z,8Z,11Z,14Z))	HMDB0005363	Lipids and lipid-like molecules	Glycerolipids	Triradylcglycerols	M+NH4	C55H98O6	35.9	0	-1.93044	1.15468	0.000331199	0.00181039	1.16084	2.23587	337.963	151.155	210.337	270.05	386.611	384.944	393.923	381.915	151.942	115.57	130.896	123.175	205.992	179.357
7.77_685.2824m/z	685.282	7.77072	pos	6-{[2-(2,4-dihydroxyphenyl)-3-[5-(3,3-dimethyloxiran-2-yl)-3-methylpent-2-en-1-yl]-7-hydroxy-6-(3-methylbut-2-en-1-yl)-4-oxo-3,4-dihydro-2H-1-benzopyran-5-yl]oxy}-3,4,5-trihydroxyoxane-2-carboxylic acid	HMDB0129829	Phenylpropanoids and polyketides	Flavonoids	Flavonoid glycosides	M+H	C36H44O13	35.9	4.66	-4.55159	1.03455	4.08525e-06	5.51584e-05	-2.18287	0.220237	39.9919	181.586	19.6712	57.1447	38.311	64.7632	34.3807	25.6804	248.636	181.313	159.486	157.185	166.009	176.884
3.46_971.3028m/z	971.303	3.46265	neg	6-{5-[(E)-2-(3,4-dihydroxyphenyl)ethenyl]-3-hydroxy-2-[(1E)-3-methylbuta-1,3-dien-1-yl]phenoxy}-3,4,5-trihydroxyoxane-2-carboxylic acid	HMDB0129086	Phenylpropanoids and polyketides	Stilbenes	Stilbene glycosides	2M-H	C25H26O10	35.7	0	4.99051	1.31556	4.16026e-10	2.40945e-07	35.7792	5.89663e+10	220.021	3.73129e-09	231.629	240.719	215.947	244.766	194.747	192.316	3.73129e-09	3.73129e-09	3.73129e-09	3.73129e-09	3.73129e-09	3.73129e-09
5.98_843.2688m/z	843.269	5.98432	neg	Multijugin	LMPK12110164	Lipids and lipid-like molecules	Polyketides	Flavonoids	2M-H	C24H22O7	35.7	0.382	3.52641	2.02725	3.13649e-05	0.00026539	-2.67106	0.157012	100.785	641.897	55.0403	117.457	39.5974	115.086	129.869	147.663	543.728	759.176	656.807	400.633	918.11	572.929
6.17_785.5201m/z	785.52	6.17032	pos	Sphinganine 1-phosphate	HMDB0001383	Lipids and lipid-like molecules	Sphingolipids	Phosphosphingolipids	2M+Na	C18H40NO5P	35.7	0	2.67038	1.92304	3.31879e-06	4.75037e-05	6.02177	64.9729	504.581	7.76602	422.369	684.48	329.998	570.081	431.735	588.82	10.7545	2.3522	31.4786	2.01073	3.73129e-09	3.73129e-09
6.48_771.3536m/z	771.354	6.4773	neg	LPIM1(19:2(9Z,12Z)/0:0)	LMGP15040008	Lipids and lipid-like molecules	Glycerophospholipids	Glycerophosphoinositolglycans	M-H	C34H61O17P	35.7	0.38	-4.83192	1.07258	1.34906e-05	0.000137885	4.74237	26.7668	160.377	5.99163	150.43	133.634	97.993	234.532	192.32	153.352	18.3082	4.87655	3.73129e-09	9.99851	3.73129e-09	2.76659
9.40_799.3899m/z	799.39	9.40462	neg	6-bromo-heneicosa-5E,9Z-dienoic acid	LMFA01090099	Lipids and lipid-like molecules	Fatty Acyls	Fatty Acids and Conjugates	2M-H	C21H37BrO2	35.6	4.57	2.23783	2.74679	0.00319245	0.011751	-3.16301	0.111645	145.981	1307.54	4.17961	215.971	244.084	95.6294	138.521	177.498	824.594	1581.8	1133.42	681.221	2662.68	961.525
8.67_240.1354n	223.132	8.66982	pos	Imiquimod	85419	Organoheterocyclic compounds	Quinolines and derivatives	Imidazoquinolines	M+H-H2O, M+H, M+Na	C14H16N4	35.5	0.0395	-8.76776	1.58812	3.48059e-07	1.03235e-05	1.171	2.25168	577.128	256.31	465.453	548.95	581.825	630.234	638.655	597.651	250.942	264.636	241.786	240.913	292.519	247.065
1.57_606.2003n	624.234	1.56793	pos	Pinocembrin 7-O-neohesperidoside 2'''-O-acetate	52628	Unclassified	Unclassified	Unclassified	M+H, M+NH4	C29H34O14	35.4	0.699	8.93083	2.24048	0.00419531	0.0146301	1.19855	2.29509	1377.84	600.342	961.169	963.212	1629.71	1479.23	1075.39	2158.34	463.885	510.827	476.494	521.861	1006.93	622.055
3.59_701.1368m/z	701.137	3.58813	neg	Quercetagetin 4'-methyl ether 7-(6-(E)-caffeylglucoside)	LMPK12112955	Lipids and lipid-like molecules	Polyketides	Flavonoids	M+FA-H	C31H28O16	35.4	10.3	1.29916	1.06654	3.71408e-07	1.07694e-05	-3.28765	0.102405	16.6716	162.802	37.6513	4.00301	3.73129e-09	25.6242	23.6617	9.08969	143.126	133.863	190.437	201.142	156.13	152.112
0.70_666.2165n	649.213	0.695983	pos	Tetramethylquercetin 3-rutinoside	HMDB0039337	Phenylpropanoids and polyketides	Flavonoids	Flavonoid glycosides	M+H-H2O, M+Na, M+NH4	C31H38O16	35.3	0	0.77424	1.36659	0.00205426	0.00812987	-0.905761	0.533751	309.565	579.979	301.696	466.35	177.514	274.811	351.128	285.889	535.726	448.379	507.175	520.015	795.242	673.339
10.43_919.5689m/z	919.569	10.4327	neg	PI(22:2(13Z,16Z)/20:4(5Z,8Z,11Z,14Z))	LMGP06010748	Lipids and lipid-like molecules	Glycerophospholipids	Glycerophosphoinositols	M-H2O-H	C51H87O13P	35.3	2.81	-1.83765	1.07114	9.84797e-05	0.000670795	2.55827	5.89001	189.264	32.1331	185.734	121.945	194.293	300.924	158.59	174.099	56.7068	34.8989	31.5964	24.8331	28.0653	16.6979
12.60_768.5261m/z	768.526	12.5999	neg	bacteriohopane-31,32,33,34-tetrol-35-cyclitol	LMPR04000008	Lipids and lipid-like molecules	Prenol lipids	Hopanoids	M+FA-H	C41H73NO9	35.3	0	-0.885048	2.44977	5.18778e-05	0.000397261	-1.86795	0.273963	304.082	1109.94	268.71	394.229	315.207	303.02	263.127	280.2	1422.1	1331.16	1023.67	835.854	1319.1	727.741
5.18_979.4960m/z	979.496	5.18388	pos	Withanolide A	LMST01160019	Lipids and lipid-like molecules	Sterol Lipids	Sterols	2M+K	C28H38O6	35.2	0	-0.900659	1.0693	0.00523476	0.0174953	0.904554	1.87197	417.926	223.255	519.068	524.455	549.012	343.788	281.756	289.477	198.766	249.922	253.053	225.144	143.304	269.342
16.39_847.7569m/z	847.757	16.3898	pos	TG(14:0/22:6(4Z,7Z,10Z,13Z,16Z,19Z)/o-18:0)	HMDB0042930	Lipids and lipid-like molecules	Glycerolipids	Triradylcglycerols	M+H-H2O	C57H100O5	35.1	0	3.55328	1.56059	0.00261196	0.0099196	0.72143	1.64882	963.351	584.268	550.516	1026.47	1074.39	994.088	1077.16	1057.48	504.244	476.294	560.169	521.247	757.556	686.098
11.59_394.1437n	393.136	11.5855	neg	MACLUROXANTHONE	43834	Unclassified	Unclassified	Unclassified	M-H, M+FA-H	C23H22O6	35	0.74	5.19709	1.0783	9.84555e-08	4.6498e-06	3.03451	8.19365	170.329	20.788	173.926	154.334	142.044	216.724	176.314	158.633	12.9252	24.3904	22.9601	25.7483	29.3536	9.35011
6.14_785.1194m/z	785.119	6.14032	pos	Methyl 2,3,4,6-tetra-O-galloyl-beta-D-glucopyranoside	HMDB0039187	Phenylpropanoids and polyketides	Tannins	Unclassified	M+H-H2O	C35H30O22	34.9	0	-0.199227	2.01905	6.83488e-06	8.1618e-05	5.59227	48.2437	565.257	11.7167	469.601	782.11	344.193	653.775	490.292	651.575	16.5109	10.9535	37.7147	5.12105	3.73129e-09	3.73129e-09
8.28_714.3995n	715.407	8.27935	pos	Avermectin B1b monosaccharide	63689	Unclassified	Unclassified	Unclassified	M+H, M+Na	C40H58O11	34.9	5.13	2.25142	1.64076	0.00990835	0.0293529	-0.826481	0.563903	632.818	1122.21	1154.49	662.033	465.936	474.453	497.775	542.219	1144.72	1266.01	1134.39	1432.67	629.459	1126
10.58_975.5246m/z	975.525	10.5849	neg	PI(20:4(5Z,8Z,11Z,14Z)/22:6(4Z,7Z,10Z,13Z,16Z,19Z))	LMGP06010616	Lipids and lipid-like molecules	Glycerophospholipids	Glycerophosphoinositols	M+FA-H	C51H79O13P	34.7	0	0.582991	2.33813	7.38746e-06	8.68036e-05	-2.02981	0.244888	222.59	908.947	390.064	220.498	91.1909	249.051	209.126	175.61	880.896	919.882	948.592	599.933	1127.17	977.206
14.04_852.6639m/z	852.664	14.0403	pos	1-(2E-phytaenyl)-2-(2E-phytaenyl)-sn-glycero-3-phosphocholine	LMGP01040098	Lipids and lipid-like molecules	Glycerophospholipids	Glycerophosphocholines	M+K	C48H96NO6P	34.7	0	4.00279	1.29713	0.00857626	0.026052	-0.402617	0.756485	842.403	1113.58	654.895	998.235	926.206	827.01	836.479	811.596	1207.25	1100.18	1084.71	935.132	1389.47	964.711
5.91_862.4581m/z	862.458	5.90817	pos	Fludrocortisone acetate	LMST02030122	Lipids and lipid-like molecules	Sterol Lipids	Steroids	2M+NH4	C23H31FO6	34.6	0	3.90014	1.82084	0.0334018	0.0789418	-1.66067	0.316292	286.43	905.587	155.753	698.709	5.98567	746.882	103.064	8.18322	1013.23	840.622	1751.92	1061.64	353.146	412.965
5.18_885.8452m/z	885.845	5.18388	pos	Tetrahymanol	LMPR0106220001	Lipids and lipid-like molecules	Prenol lipids	Isoprenoids	2M+H	C31H54O	34.5	0	3.40301	1.05217	0.017041	0.0456029	-0.546882	0.684498	410.475	599.673	513.934	607.003	248.621	467.265	390.774	235.254	592.571	623.95	668.064	605.183	475.974	632.299
6.88_980.3030m/z	980.303	6.8786	pos	Isovitexin 7-(6'''-sinapoylglucoside) 4'-glucoside	HMDB0035006	Phenylpropanoids and polyketides	Flavonoids	Flavonoid glycosides	M+NH4	C44H50O24	34.5	0.0526	-0.0103395	1.766	0.0337436	0.0795193	-0.458682	0.727651	1464.27	2012.32	965.762	1770.74	1684.94	1279.37	1330.25	1754.55	1988.87	1885.12	2409.43	1353.37	2585.43	1851.74
7.84_591.3005m/z	591.301	7.84222	neg	Panaxydol chlorohydrine	LMFA05000037	Lipids and lipid-like molecules	Fatty Acyls	Fatty alcohols	2M-H	C17H25ClO2	34.3	3.64	-1.38341	1.53116	0.000199598	0.00119336	2.37324	5.18104	391.299	75.5252	210.051	335.952	357.907	577.539	489.153	377.193	72.6253	115.233	56.2282	75.3375	1.18427	132.544
1.05_857.2771m/z	857.277	1.04613	neg	5-{6-hydroxy-4-[(E)-2-{3-[6-hydroxy-3-(3-hydroxyphenyl)-2-(4-hydroxyphenyl)-2,3-dihydro-1-benzofuran-4-yl]-2-phenyl-2,3-dihydro-1-benzofuran-5-yl}ethenyl]-2-phenyl-2,3-dihydro-1-benzofuran-3-yl}benzene-1,3-diol	HMDB0134230	Phenylpropanoids and polyketides	2-arylbenzofuran flavonoids	Unclassified	M-H	C56H42O9	34.1	0	1.74825	2.71169	0.0117966	0.0337783	-1.22462	0.427911	892.585	2085.91	1366.97	771.523	164.629	569.547	1266.1	1216.75	2640.18	1634.54	2059.53	1012.44	1794.84	3373.94
6.01_660.2235m/z	660.223	6.01248	neg	4-({2-[(3-{2-[2-(acetyloxy)propan-2-yl]-7-oxo-2H,3H,7H-furo[3,2-g]chromen-6-yl}-1-hydroxy-3-methylbutan-2-yl)sulfanyl]-1-[(carboxymethyl)-C-hydroxycarbonimidoyl]ethyl}-C-hydroxycarbonimidoyl)-2-aminobutanoic acid	HMDB0130306	Unclassified	Unclassified	Unclassified	M-H2O-H	C31H41N3O12S	34.1	0	0.323418	1.10652	0.000153403	0.000960755	-6.23161	0.0133076	2.34789	176.433	1.21881	1.85435	3.73129e-09	8.05721	1.42704	1.52993	254.237	196.631	157.552	97.7247	95.0923	257.36
0.74_606.1767n	587.159	0.742483	neg	Skullcapflavone I 2'-(4''-E-Cinnamoylglucoside)	LMPK12111301	Lipids and lipid-like molecules	Polyketides	Flavonoids	M-H2O-H, M+FA-H	C32H30O12	33.9	0	4.95399	1.9451	0.0052242	0.0174652	-0.517458	0.698602	1332.79	1907.79	1500.96	1609.67	913.25	1126.98	1463.99	1381.87	1840.35	1657.47	1848.36	1648.18	2001.49	2450.91
3.88_541.1603m/z	541.16	3.87713	neg	trans-4-methoxy-4'-nitrostilbene oxide	LMPK13090029	Lipids and lipid-like molecules	Polyketides	Aromatic polyketides	2M-H	C15H13NO4	33.8	0.125	-2.51401	2.15099	1.12418e-06	2.21693e-05	7.49086	179.876	588.751	3.27309	373.998	573.619	771.766	641.391	506.109	665.622	1.6531	2.4204	5.78266	0.828085	4.51963	4.43469
6.82_517.1703m/z	517.17	6.8151	neg	3,4,5-trihydroxy-6-({8-hydroxy-17-methoxy-10-oxo-2-oxatricyclo[13.2.2.1³,⁷]icosa-1(17),3,5,7(20),15,18-hexaen-4-yl}oxy)oxane-2-carboxylic acid	HMDB0133428	Lignans, neolignans and related compounds	Lignan glycosides	Unclassified	M-H	C26H30O11	33.8	24.9	-2.37366	1.25555	4.5499e-05	0.000357136	-3.39535	0.0950379	22.7162	239.022	11.9056	13.6778	28.1371	16.4426	27.6088	38.5252	328.495	267.144	223.203	136.791	168.468	310.034
2.63_716.1977m/z	716.198	2.6292	pos	Loracarbef	HMDB0014590	Organoheterocyclic compounds	Lactams	Beta lactams	2M+NH4	C16H16ClN3O4	33.7	1.6	-2.89642	1.22674	0.00213665	0.00838072	-2.37545	0.192716	49.727	258.033	106.848	12.712	3.73129e-09	78.993	71.185	28.6236	275.411	124.87	298.364	108.896	396.406	344.25
9.20_993.4900m/z	993.49	9.19547	neg	PGP(22:6(4Z,7Z,10Z,13Z,16Z,19Z)/22:5(4Z,7Z,10Z,13Z,16Z))	HMDB0116510	Lipids and lipid-like molecules	Glycerophospholipids	Glycerophosphoglycerophosphates	M+FA-H	C50H78O13P2	33.1	0	0.00377232	1.11991	4.64237e-07	1.25207e-05	-3.31167	0.100714	17.5903	174.657	10.0347	22.2079	11.6684	20.1688	23.6694	17.7927	215.268	169.265	186.465	115.791	171.547	189.605
0.76_879.1758m/z	879.176	0.756317	neg	[Gallocatechin(4alpha->8)]2catechin	HMDB0038373	Phenylpropanoids and polyketides	Flavonoids	Biflavonoids and polyflavonoids	M-H2O-H	C45H38O20	33	0	-2.22489	1.30006	0.000242708	0.00140308	1.18454	2.27291	429.616	189.016	496.502	395.883	391.12	436.756	284.765	572.669	200.428	212.951	206.227	168.422	119.312	226.755
6.71_660.2240m/z	660.224	6.71495	neg	2-amino-4-({1-[(carboxymethyl)-C-hydroxycarbonimidoyl]-2-({3-hydroxy-6-[3-(4-hydroxyphenyl)-3-oxopropyl]-5-methoxy-2,2-dimethyl-3,4-dihydro-2H-1-benzopyran-4-yl}sulfanyl)ethyl}-C-hydroxycarbonimidoyl)butanoic acid	HMDB0125910	Organic acids and derivatives	Carboxylic acids and derivatives	Amino acids, peptides, and analogues	M-H	C31H39N3O11S	33	0	1.17219	1.36765	9.03669e-06	0.000101159	-3.76799	0.0734042	19.4496	264.966	19.9167	10.1008	4.75339	33.6001	26.0307	22.2959	342.117	255.524	251.45	161.801	226.274	352.629
6.69_521.1796m/z	521.18	6.68678	neg	1-(2H-1,3-Benzodioxol-5-yl)-2-[2,6-dimethoxy-4-(prop-2-en-1-yl)phenoxy]propyl benzoate	HMDB0039249	Benzenoids	Benzene and substituted derivatives	Benzoic acids and derivatives	M+FA-H	C28H28O7	32.9	0	-4.36872	1.40115	8.12726e-06	9.31587e-05	-4.07594	0.0592951	16.1994	273.2	0.946225	15.6297	36.9283	13.2556	18.8663	11.5704	356.227	283.538	272.095	151.069	236.193	340.078
8.47_477.1754m/z	477.175	8.47018	neg	Melledonal A	HMDB0035865	Lipids and lipid-like molecules	Prenol lipids	Sesquiterpenoids	M+FA-H	C23H28O8	32.8	8.92	-2.82699	1.97786	0.000112348	0.000745869	-1.66008	0.316422	255.553	807.636	116.01	431.048	307.504	188.413	205.159	285.187	621.977	691.139	884.687	1047.55	989.196	611.27
17.17_945.5135m/z	945.514	17.1676	neg	CL(8:0/8:0/8:0/11:0)	HMDB0116799	Lipids and lipid-like molecules	Glycerophospholipids	Glycerophosphoglycerophosphoglycerols	M-H	C44H84O17P2	32.6	0	2.55358	1.43812	5.13122e-06	6.51923e-05	-1.18819	0.438853	205.231	467.654	207.419	277.839	230.411	177.082	168.369	170.267	545.944	471.697	484.631	407.541	505.758	390.354
2.15_709.1621m/z	709.162	2.14957	neg	Primflaside	LMPK12112205	Lipids and lipid-like molecules	Polyketides	Flavonoids	M-H2O-H	C31H36O20	32.4	18	-0.0448079	1.19543	0.000227668	0.00133117	-2.1843	0.220019	62.9129	285.943	78.242	99.2016	59.9661	73.2487	25.5259	41.2932	334.345	337.641	235.118	406.518	139.822	262.211
15.32_609.5588m/z	609.559	15.3232	neg	CE(15:0)	HMDB0060057	Lipids and lipid-like molecules	Steroids and steroid derivatives	Steroid esters	M-H	C42H74O2	32.2	0	-4.55649	1.13595	0.000225653	0.00132044	2.50412	5.67304	214.453	37.8022	81.4398	242.296	207.164	275.663	226.6	253.557	16.2142	10.2409	21.7402	41.3151	33.7241	103.579
4.75_780.5954m/z	780.595	4.7479	pos	GlcCer(d21:1(8E)(9Me)/15:0(2OH[R]))	LMSP05010059	Lipids and lipid-like molecules	Sphingolipids	Neutral glycosphingolipids	M+Na	C43H83NO9	32	0	-0.757683	1.10317	0.034289	0.0806118	-0.524648	0.695128	530.835	763.65	736.401	652.71	278.083	656.116	540.359	321.341	847.305	780.806	834.471	804.154	493.415	821.753
9.40_815.3834m/z	815.383	9.40462	neg	Paratocarpin L	LMPK12140295	Lipids and lipid-like molecules	Polyketides	Flavonoids	2M-H	C25H28O5	31.9	0	4.12185	1.43208	0.000268487	0.00152212	-3.53526	0.0862545	26.7153	309.726	3.73129e-09	45.0671	60.971	10.1447	24.0312	20.0778	236.399	387.261	317.034	153.563	506.781	257.32
6.36_521.1769m/z	521.177	6.36447	neg	Ticagrelor	HMDB0015702	Organoheterocyclic compounds	Triazolopyrimidines	Unclassified	M-H	C23H28F2N6O4S	31.8	0.053	-3.56709	1.29178	1.56007e-06	2.78686e-05	-3.74134	0.0747728	17.4089	232.824	4.29059	15.0759	32.9599	17.5409	19.2765	15.3094	278.961	251.068	231.547	140.767	215.048	279.55
6.25_451.1517m/z	451.152	6.25198	neg	Melleolide M	HMDB0035068	Lipids and lipid-like molecules	Prenol lipids	Sesquiterpenoids	M-H	C23H29ClO7	31.6	0	-2.72774	1.66493	8.30638e-07	1.83357e-05	7.11456	138.579	353.25	2.5491	284.882	240.568	420.365	340.293	385.508	447.886	2.95578	3.77664	1.76475	3.3652	3.73129e-09	3.43221
1.95_538.1299m/z	538.13	1.95242	pos	Halofantrine	HMDB0015349	Benzenoids	Phenanthrenes and derivatives	Unclassified	M+K	C26H30Cl2F3NO	31.2	2.62	2.19287	1.5084	0.00744971	0.0232657	0.939687	1.91811	780.014	406.657	488.008	693.514	616.033	725.529	1000.05	1156.95	397.198	336.059	356.186	364.186	357.797	628.517
9.20_529.3316m/z	529.332	9.19547	neg	(-)-Neolinderatin	LMPK12120613	Lipids and lipid-like molecules	Polyketides	Flavonoids	M-H	C35H46O4	31.2	0	-1.42142	1.86949	2.3832e-07	8.08159e-06	-2.46686	0.180885	98.2077	542.93	110.597	74.0188	74.6759	88.772	117.043	124.139	690.79	568.225	550.247	492.227	519.902	436.187
5.18_974.4890m/z	974.489	5.18388	pos	[(1R,16Z,24E,26E,28Z)-1-hydroxy-12-[3-(4-hydroxy-3-methoxycyclohexyl)prop-1-en-2-yl]-19,30-dimethoxy-15,17,21,23,29,35-hexamethyl-2,3,10,14,20-pentaoxo-11,36-dioxa-4-azatricyclo[30.3.1.0⁴,⁹]hexatriaconta-16,24,26,28-tetraen-18-yl]oxidanesulfonic acid	HMDB0127717	Phenylpropanoids and polyketides	Macrolide lactams	Unclassified	M+H-H2O	C51H77NO16S	30.5	0	-4.04496	1.11977	0.00262568	0.00996308	0.73879	1.66878	504.973	302.601	576.093	612.074	641.324	427.62	383.813	388.916	290.912	320.683	325.313	306.537	226.928	345.234
12.25_491.2388m/z	491.239	12.2539	pos	(2Z)-7-hydroxy-2-(phenylmethylidene)heptanoic acid	HMDB0133176	Phenylpropanoids and polyketides	Cinnamic acids and derivatives	Cinnamic acids	2M+Na	C14H18O3	30.3	9.13	-3.33292	1.03831	1.1833e-08	1.33549e-06	5.36398	41.1831	138.647	3.36659	99.8252	149.226	151.583	146.342	147.117	137.788	2.93384	4.39798	1.19164	1.14221	2.70877	7.8251
7.38_505.1706m/z	505.171	7.38207	neg	3,4,5-trihydroxy-6-({2-[2-(2-hydroxypropan-2-yl)-7-oxo-2H,3H,7H-furo[3,2-g]chromen-6-yl]-2-methylbut-3-en-1-yl}oxy)oxane-2-carboxylic acid	HMDB0130307	Unclassified	Unclassified	Unclassified	M-H	C25H30O11	30.3	18.5	-1.79863	2.63248	1.16734e-08	1.33549e-06	-2.67571	0.156506	163.214	1042.86	20.3557	186.833	311.418	140.928	132.113	187.637	1114.68	1074.94	1079.39	872.03	1061.95	1054.19
7.94_505.1704m/z	505.17	7.93855	neg	3,4,5-trihydroxy-6-({2-[6-(1-hydroxy-2-methylbut-3-en-2-yl)-7-oxo-2H,3H,7H-furo[3,2-g]chromen-2-yl]propan-2-yl}oxy)oxane-2-carboxylic acid	HMDB0130308	Unclassified	Unclassified	Unclassified	M-H	C25H30O11	30.1	15.1	-2.19091	2.28155	3.02862e-06	4.46144e-05	-2.26521	0.20802	176.598	848.949	39.778	201.606	328.338	157.999	142.486	189.381	773.218	778.844	965.363	793.963	1092.9	689.406

## Sheet: F15min_FCK0
ID	m/z	Retention time (min)	Ion mode	Metabolites	Compound ID	Super Class	Class	Sub Class	Adducts	Formula	Score	Fragmentation Score	Mass Error (ppm)	VIP	P-value	adj.P-value	log2(FC)	FC	average(F15min)	average(FCK0)	F15min_1	F15min_2	F15min_3	F15min_4	F15min_5	F15min_6	FCK0_1	FCK0_2	FCK0_3	FCK0_4	FCK0_5	FCK0_6
10.87_248.2139n	247.207	10.8749	neg	(Z)-heptadec-14-en-12-yn-2-one	LMFA12000375	Lipids and lipid-like molecules	Fatty Acyls	Oxygenated hydrocarbons	M-H2O-H, M-H	C17H28O	58.8	98.1	-0.301892	3.16698	0.0144132	0.0432049	3.93249	15.2685	2372.39	155.378	2213.44	4024.9	3758.4	3898.1	74.9109	264.581	66.7078	358.474	57.3939	411.619	21.7258	16.3452
8.69_235.1340m/z	235.134	8.68983	neg	Eremopetasidione	HMDB0040778	Lipids and lipid-like molecules	Prenol lipids	Sesquiterpenoids	M-H	C14H20O3	58.6	95.5	0.217949	2.38247	0.0144068	0.043197	1.55455	2.93742	1926.73	655.927	1881.33	2943.62	2656.3	2711.28	450.645	917.22	589.846	721.626	758.91	930.369	477.753	457.057
8.08_213.1133m/z	213.113	8.07953	neg	5E,9-decadienoic acid	LMFA01030211	Lipids and lipid-like molecules	Fatty Acyls	Fatty Acids and Conjugates	M+FA-H	C10H16O2	57.9	96.9	0.422043	1.5272	1.61968e-06	6.89595e-05	-2.55503	0.170161	74.4744	437.671	75.3575	118.139	103.997	109.275	16.3891	23.6879	456.357	382.648	570.694	454.934	411.761	349.629
0.63_155.0687n	156.076	0.629317	pos	L-Histidine	21	Organic acids and derivatives	Carboxylic acids and derivatives	Amino acids, peptides, and analogues	M+H, M+K	C6H9N3O2	57.6	97.4	-5.23844	1.72164	0.000125014	0.00130394	0.98844	1.98404	1009.65	508.884	946.29	1296.39	979.029	1209.43	810.567	816.165	475.339	527.211	515.874	528.091	500.784	506.004
0.65_129.0423n	130.05	0.652817	pos	(R)-(+)-2-Pyrrolidone-5-carboxylic acid	63632	Unclassified	Unclassified	Unclassified	M+H, M+NH4	C5H7NO3	57.5	91.6	-2.16651	10.1739	0.000129736	0.00133627	1.20509	2.30551	30494.5	13226.8	29927.4	40168.8	29235	36084.3	26929.5	20622.1	15081.7	14989.8	12022.9	11850.3	12755.3	12660.8
0.77_118.0856m/z	118.086	0.77315	pos	L-Valine	35	Organic acids and derivatives	Carboxylic acids and derivatives	Amino acids, peptides, and analogues	M+H	C5H11NO2	57.5	94.2	-5.44596	2.03157	0.000340343	0.00267738	0.494997	1.40932	2410.98	1710.74	2310.03	2580.64	1856.99	2669.7	2566.78	2481.75	1732.44	1624.28	1517.13	1846.65	1832.35	1711.59
1.91_131.0943n	132.102	1.90742	pos	L-Isoleucine	23	Organic acids and derivatives	Carboxylic acids and derivatives	Amino acids, peptides, and analogues	M+H, 2M+H	C6H13NO2	57	88.5	-2.33209	4.14423	0.00263191	0.0122355	0.761618	1.69539	7912.65	4667.16	7585.31	9791.19	6105.47	10561.7	6108.72	7323.54	4365.85	4768.72	4386.15	5965.65	3870.16	4646.4
11.45_312.2299n	293.212	11.4457	neg	(±)9-HpODE	64785	Unclassified	Unclassified	Unclassified	M-H2O-H, M-H, 2M-H	C18H32O4	56.7	85.2	-0.433819	30.9197	0.00450568	0.0182583	3.99981	15.9979	205515	12846.4	211241	323617	303923	297584	22650.9	74075.8	5717.96	26300.1	5474.06	35026.7	2828.72	1730.72
0.61_173.1046m/z	173.105	0.61365	neg	L-Arginine	13	Organic acids and derivatives	Carboxylic acids and derivatives	Amino acids, peptides, and analogues	M-H	C6H14N4O2	56	83	1.09816	1.28909	0.00290719	0.0132412	1.42969	2.69389	476.065	176.72	443.811	532.357	323.246	421.367	819.23	316.377	166.06	184.773	168.094	168.864	212.794	159.733
1.81_165.0781n	164.072	1.81325	neg	L-Phenylalanine	28	Organic acids and derivatives	Carboxylic acids and derivatives	Amino acids, peptides, and analogues	M-H2O-H, 2M-H, M-H	C9H11NO2	55.8	85	-5.12997	2.51533	0.0189166	0.0523706	-0.40045	0.757622	4451.72	5875.91	4318.64	3441.04	3202.87	4042.38	5252.44	6452.94	5605.59	5655.95	5898.46	6284.38	5706.23	6104.86
13.02_325.2372m/z	325.237	13.0191	pos	13-Hydroxy-9-methoxy-10-oxo-11-octadecenoic acid	HMDB0040901	Lipids and lipid-like molecules	Fatty Acyls	Lineolic acids and derivatives	M+H-H2O	C19H34O5	55.7	81.9	-0.419247	1.39429	0.0310427	0.0751829	-0.711044	0.610878	670.89	1098.24	667.863	574.81	499.572	800.942	569.95	912.202	949.368	668.413	1321.91	686.456	1365.64	1597.64
0.59_111.0790n	112.086	0.587983	pos	Histamine	68	Organic nitrogen compounds	Organonitrogen compounds	Amines	M+H, M+K	C5H9N3	55.5	89.6	-6.05979	1.2908	0.0011093	0.00645003	1.28491	2.43667	526.233	215.964	512.678	530.377	538.601	559.043	339.387	677.312	354.106	265.569	71.672	354.045	78.7308	171.659
8.43_619.4204m/z	619.42	8.42817	neg	9S-hydroxy-10S,11S-epoxy-12Z,15Z-octadecadienoic acid	LMFA02000019	Lipids and lipid-like molecules	Fatty Acyls	Octadecanoids	2M-H	C18H30O4	55.3	88.3	-1.83539	1.32277	0.000170631	0.00161412	3.91993	15.1362	338.383	22.3559	287.87	336.859	423.742	492.001	109.724	380.105	9.23701	24.5672	30.3055	46.8073	0.927418	22.291
7.23_209.1183m/z	209.118	7.22875	neg	Jasmonic acid	HMDB0032797	Lipids and lipid-like molecules	Fatty Acyls	Lineolic acids and derivatives	M-H	C12H18O3	55.1	76.3	-0.182339	1.69088	7.29559e-06	0.000179398	5.12001	34.7757	467.472	13.4425	443.573	415.671	412.433	338.088	719.411	475.657	13.5325	17.5266	13.597	14.6295	4.0642	17.305
12.61_568.3606m/z	568.361	12.6139	neg	PE(21:0/0:0)	LMGP02050026	Lipids and lipid-like molecules	Glycerophospholipids	Glycerophosphoethanolamines	M+FA-H	C26H54NO7P	55	79	-2.62311	2.45707	0.0144676	0.0433082	5.00828	32.1841	1322.7	41.0979	2037.22	604.014	309.927	531.722	3044.73	1408.59	30.2743	30.2834	32.8235	50.7088	56.6641	45.8331
13.50_484.2800n	485.287	13.5014	pos	PG(16:0/0:0)[U]	40874	Unclassified	Unclassified	Unclassified	M+H-H2O, M+H	C22H45O9P	54.7	81.4	-0.206573	1.67521	2.10962e-05	0.000365752	4.99073	31.7951	478.574	15.0518	492.964	584.992	457.361	703.192	308.451	324.487	14.9821	14.9206	10.8099	13.2353	21.8241	14.539
3.45_172.0979m/z	172.098	3.44865	neg	Acetyl-DL-Leucine	73549	Unclassified	Unclassified	Unclassified	M-H	C8H15NO3	54.5	74.7	-0.131859	1.02831	3.28739e-05	0.000503991	2.22645	4.6798	225.664	48.2208	216.356	306.711	220.871	278.281	136.883	194.88	53.8203	37.8971	49.2004	35.6343	59.5584	53.2142
0.68_189.1340m/z	189.134	0.681317	pos	L-NMMA	44311	Unclassified	Unclassified	Unclassified	M+H	C7H16N4O2	54.2	76.4	-3.42778	1.27879	1.32829e-05	0.000269991	0.805769	1.74808	632.589	361.877	623.733	676.71	521.691	601.569	637.398	734.431	417.936	350.989	350.067	294.754	354.718	402.797
12.11_312.2298n	295.227	12.1105	pos	9(S)-HpODE	36019	Lipids and lipid-like molecules	Fatty Acyls	Lineolic acids and derivatives	M+H-H2O, M+NH4, M+K, 2M+K, 2M+Na, 2M+NH4	C18H32O4	54.2	74.6	-0.752996	9.30059	0.00557413	0.0214919	3.6658	12.6916	19278.8	1519.02	19835.7	30462.2	27295.6	29506.3	1505.23	7067.78	989.689	2548.31	1069.32	3244.11	617.714	644.999
2.43_158.0822m/z	158.082	2.43138	neg	5-Acetamidovalerate	HMDB0012175	Lipids and lipid-like molecules	Fatty Acyls	Fatty acids and conjugates	M-H	C7H13NO3	54.1	72.4	-0.43957	1.54686	8.78922e-08	1.33402e-05	2.25669	4.77895	464.84	97.2682	458.937	542.342	413.058	533.979	462.318	378.404	100.897	87.1314	96.3414	114.229	78.1751	106.835
1.26_324.0353n	323.028	1.25578	neg	Uridine 5'-monophosphate	HMDB0000288	Nucleosides, nucleotides, and analogues	Pyrimidine nucleotides	Pyrimidine ribonucleotides	M-H2O-H, M-H	C9H13N2O9P	54	77.8	-1.71451	1.05596	0.018239	0.0510366	0.537648	1.4516	774.605	533.62	791.815	753.7	512.454	633.621	996.302	959.739	616.112	654.946	459.202	519.008	396.074	556.377
11.30_312.2300n	295.227	11.2953	pos	(±)13-HpODE	64784	Unclassified	Unclassified	Unclassified	M+H-H2O, M+NH4, M+Na, M+H, 2M+H, 2M+NH4, 2M+Na	C18H32O4	53.9	71.2	-0.200745	7.02491	0.00121406	0.00687924	-1.4466	0.366886	5164.09	14075.5	5455.6	4689.99	4430.9	4385.66	5517.32	6505.05	22734.7	9131.69	12073.7	10694.6	15111.8	14706.3
9.95_311.2228m/z	311.223	9.94858	neg	13(S)-HpODE	36036	Lipids and lipid-like molecules	Fatty Acyls	Lineolic acids and derivatives	M-H	C18H32O4	53.9	71.3	-0.073119	7.05294	0.0100534	0.0331901	1.70574	3.26195	16039.5	4917.16	16013.7	10306.2	9170.58	9937.77	19273.1	31536	4549.91	5225.11	5181.26	6008.56	4327.96	4210.14
11.08_292.2039n	293.211	11.081	pos	12-OPDA	63360	Unclassified	Unclassified	Unclassified	M+H-H2O, M+H, 2M+H, 2M+NH4, 2M+K, 2M+Na	C18H28O3	53.8	70.8	0.312631	10.8243	0.00347671	0.0151456	1.66918	3.18035	33799.7	10627.7	31838.5	20003	25820.6	20909.9	54783.5	49442.6	12230.4	9385.13	10624.5	9997.5	10048.7	11479.8
0.74_313.0777m/z	313.078	0.742483	neg	Inosine	HMDB0000195	Nucleosides, nucleotides, and analogues	Purine nucleosides	Unclassified	M+FA-H	C10H12N4O5	53.6	77.3	-4.70886	3.0623	0.000230393	0.00201183	-0.973603	0.509233	1721.52	3380.62	1701.13	2048.76	2030.39	1554.56	1602.52	1391.77	2954.94	2975.82	2997.04	3203.65	4707.23	3445.03
0.70_325.1133m/z	325.113	0.695983	pos	Sucrose	HMDB0000258	Organic oxygen compounds	Organooxygen compounds	Carbohydrates and carbohydrate conjugates	M+H-H2O	C12H22O11	53.5	72.2	0.991857	7.55571	0.00290227	0.0132243	-0.594497	0.662275	21840.5	32978	20838.5	18900.3	19401.2	17521.9	27966.3	26414.7	30817.3	28079.6	30714.3	29383.1	42621.3	36252.2
17.47_213.1133m/z	213.113	17.4681	pos	Chrysoidine free base	70207	Unclassified	Unclassified	Unclassified	M+H	C12H12N4	53.4	69.8	-0.656763	2.98155	6.75862e-07	4.03112e-05	-1.17484	0.442933	1116.91	2521.63	1252.67	1303.42	991.723	995.444	1129.58	1028.64	2791.5	2455.29	2458.47	2286.61	2929.04	2208.86
9.19_328.2253n	311.222	9.18597	pos	9S,11R,15S-trihydroxy-2,3-dinor-13E-prostaenoic acid-cyclo[8S,12R]	36203	Lipids and lipid-like molecules	Fatty Acyls	Eicosanoids	M+H-H2O, M+H, M+Na, M+NH4, 2M+Na, 2M+K, 2M+NH4, 2M+H	C18H32O5	53.3	69.3	0.934684	20.0311	1.74838e-07	1.90487e-05	-2.35161	0.195927	14910.6	76103.1	14213.4	10218.1	10434.8	10077.9	20095.7	24424	81457.2	62498.9	90416.2	67480.7	80557.1	74208.8
1.31_180.0665m/z	180.067	1.31162	neg	L-Tyrosine	34	Organic acids and derivatives	Carboxylic acids and derivatives	Amino acids, peptides, and analogues	M-H	C9H11NO3	53.1	66.2	-0.369135	1.71605	0.011642	0.0369347	-0.752232	0.593684	980.937	1652.29	963.913	792.996	660.71	1297.08	1003.6	1167.32	1308.44	1798.29	1712.13	2512.54	1227.71	1354.6
2.01_219.1111n	218.104	2.00807	neg	Pantothenic Acid	241	Organooxygen compounds	Alcohols and polyols	Polyols	M-H, 2M-H	C9H17NO5	53.1	68.8	1.80368	1.59828	0.00253719	0.0118985	0.624895	1.5421	1375.68	892.081	1280.32	1426.27	1217.89	1099.78	1818.41	1411.39	854.77	769.073	916.451	672.944	1095.79	1043.45
2.82_354.0949n	353.088	2.82402	neg	Chlorogenic Acid	3498	Organic oxygen compounds	Organooxygen compounds	Alcohols and polyols	M-H, 2M-H	C16H18O9	53	69	-0.435864	1.45782	0.0229999	0.0603308	0.310746	1.24035	2596.04	2092.99	2452.98	2717.35	2631.18	2813.46	1983.8	2977.45	2382.93	2151.71	1699.26	2476.65	1878.48	1968.9
11.18_477.2851n	478.292	11.1803	pos	LysoPE(0:0/18:2(9Z,12Z))	HMDB0011477	Lipids and lipid-like molecules	Glycerophospholipids	Glycerophosphoethanolamines	M+H, M+Na	C23H44NO7P	52.9	67.1	-0.822299	1.32933	0.000110613	0.00119355	3.7659	13.6034	338.721	24.8996	383.329	310.877	224.125	502.455	176.183	435.356	24.6879	26.6646	27.6403	21.2697	20.4222	28.7132
12.90_296.2348n	319.224	12.9041	pos	13R-HODE	74643	Lipids and lipid-like molecules	Fatty Acyls	Lineolic acids and derivatives	M+H, M+K, M+Na, 2M+Na	C18H32O3	52.8	67.3	-1.02716	3.04989	3.28849e-05	0.000503991	1.57399	2.97727	2245.45	754.196	2183.47	2656.95	2379.15	2476.82	2516.6	1259.68	640.209	861.383	772.191	696.161	734.831	820.402
0.67_225.0619m/z	225.062	0.667983	neg	Allose	HMDB0001151	Organic oxygen compounds	Organooxygen compounds	Carbohydrates and carbohydrate conjugates	M+FA-H	C6H12O6	52.7	67.5	1.52201	2.91153	0.00580001	0.0221455	-0.722534	0.606032	2671.83	4408.74	2620.91	2751.45	2790.15	2237.45	3251.76	2379.28	4191.31	3558.45	4074.87	3598.56	6698.44	4330.78
9.19_293.2109m/z	293.211	9.18597	pos	9,10-EOT	63362	Unclassified	Unclassified	Unclassified	M+H	C18H28O3	52.7	67.1	-0.687513	4.93875	0.00431546	0.0177383	-0.457777	0.728108	12419.4	17057.1	12157.4	14733.5	14856.4	14500.4	7520.58	10748.2	17565.7	15625.7	18711.9	17118.6	16499.7	16821
2.92_191.0354m/z	191.035	2.92435	neg	Scopoletin	6956	Phenylpropanoids and polyketides	Coumarins and derivatives	Hydroxycoumarins	M-H	C10H8O4	52.5	66.6	2.11656	1.16608	0.0112046	0.0359137	-0.781056	0.58194	428.257	735.911	410.624	293.362	486.684	476.625	307.222	595.022	711.415	889.776	547.727	1064.61	491.078	710.867
3.03_188.1643m/z	188.164	3.02883	pos	10-amino-decanoic acid	LMFA01100002	Lipids and lipid-like molecules	Fatty Acyls	Fatty Acids and Conjugates	M+H	C10H21NO2	52.5	65.1	-0.993249	2.15809	0.00116742	0.00668121	1.04195	2.05901	1661.26	806.823	1629.01	2149.36	1787.69	2048.53	1022.55	1330.39	678.018	689.08	724.446	1163.78	778.231	807.386
0.65_101.0474n	84.0441	0.652817	pos	1-Aminocyclopropane-1-carboxylic acid	6029	Organic acids and derivatives	Carboxylic acids and derivatives	Amino acids, peptides, and analogues	M+H-H2O, M+H	C4H7NO2	52.4	67.9	-2.99949	3.48319	0.000129761	0.00133627	1.15297	2.22371	3679.32	1654.58	3593.37	4803.43	3489.8	4380.13	3270.11	2539.07	1855.42	1860.08	1520.59	1482.72	1615.02	1593.66
13.05_271.2273m/z	271.227	13.0486	neg	2-hydroxyhexadecanoic acid	34495	Unclassified	Unclassified	Unclassified	M-H	C16H32O3	52.4	66.6	-2.06295	1.26163	0.00183259	0.00932957	-1.23388	0.425173	206.268	485.139	209.654	171.457	290.213	180.71	120.524	265.049	516.547	284.82	653.645	408.342	392.919	654.559
11.67_325.2362m/z	325.236	11.6686	pos	13-hydroxy-9-methoxy-10-oxooctadec-11-enoic acid	LMFA02000288	Lipids and lipid-like molecules	Fatty Acyls	Octadecanoids	M+H-H2O	C19H34O5	52.3	70.1	-3.22396	2.44302	4.27754e-07	3.02701e-05	-1.49448	0.35491	504.036	1420.18	484.918	463.859	411.49	500.497	556.15	607.301	1489.99	1190.61	1726.92	1383.82	1307.31	1422.44
8.69_325.2017m/z	325.202	8.68983	neg	delta10-12-PhytoF	LMFA02040002	Lipids and lipid-like molecules	Fatty Acyls	Octadecanoids	M-H2O-H	C18H32O6	52.3	67.9	-1.01983	4.25353	0.016406	0.0473341	-0.590783	0.663983	7520.89	11326.9	7242.61	9989.84	9458.94	9660.47	3801.6	4971.91	10993.3	9277.41	14298.5	11155.3	12589.1	9648.06
0.68_171.0063m/z	171.006	0.68265	neg	Glycerol 3-phosphate	HMDB0000126	Lipids and lipid-like molecules	Glycerophospholipids	Glycerophosphates	M-H	C3H9O6P	52	65.3	-0.359425	1.15803	0.0036889	0.015801	-0.740557	0.598508	392.653	656.052	360.281	317.748	309.241	328.623	485.764	554.258	613.141	615.659	581.788	580.438	934.51	610.777
0.71_180.0634n	219.027	0.71115	pos	D-Tagatose	58151	Organic oxygen compounds	Organooxygen compounds	Carbohydrates and carbohydrate conjugates	M+K, 2M+K, M+H-H2O, M+Na	C6H12O6	52	67	-0.0601232	3.4666	0.0444288	0.0983069	-0.240758	0.8463	17868.4	21113.5	17158	18089.5	17729.1	16086.9	20547.7	17599.1	19701.5	17931.8	19488.1	20134.5	26612.6	22812.6
10.27_341.1966m/z	341.197	10.2662	neg	10-Deoxymethynolide	LMPK04000034	Lipids and lipid-like molecules	Polyketides	Macrolides and lactone polyketides	M+FA-H	C17H28O4	51.9	62.2	-1.15851	3.86649	4.94306e-07	3.32681e-05	-2.24816	0.210492	610.652	2901.06	634.117	590.027	480.159	531.267	621.927	806.413	2760.17	2293.61	3661.36	2551.86	2985.26	3154.12
11.10_540.3289m/z	540.329	11.1008	neg	PE(19:0/0:0)	LMGP02050028	Lipids and lipid-like molecules	Glycerophospholipids	Glycerophosphoethanolamines	M+FA-H	C24H50NO7P	51.6	77.3	-3.56518	1.39803	4.22087e-07	3.016e-05	-1.84075	0.279177	117.076	419.36	146.662	111.127	83.7405	89.3951	130.117	141.412	510.44	406.469	446.924	353.97	436.108	362.25
9.66_309.2071m/z	309.207	9.6566	neg	11-hydroperoxy-12,13-epoxy-9-octadecenoic acid	LMFA02000106	Lipids and lipid-like molecules	Fatty Acyls	Octadecanoids	M-H2O-H	C18H32O5	51.6	61.2	-0.0257088	7.86323	0.00222977	0.0107995	1.7927	3.46464	16530.9	4771.33	16629.6	23334.4	21826.3	21437.8	7902.72	8054.79	4429.4	5929.74	4151.34	6116.41	3680.64	4320.45
17.48_713.5430n	714.55	17.4826	pos	Glucocerebrosides	85015	Unclassified	Unclassified	Unclassified	M+H-H2O, M+H	C40H75NO9	51.5	70.4	-1.72494	1.22486	0.00545673	0.0211058	-1.49409	0.355005	160.922	453.296	178.741	146.242	100.899	167.093	289.77	82.7903	370.41	155.795	725.936	433.372	537.027	497.235
10.43_292.2039n	291.197	10.4327	neg	12,13S-EOT	LMFA02000053	Lipids and lipid-like molecules	Fatty Acyls	Octadecanoids	M-H, M+FA-H, 2M-H	C18H28O3	51.4	59.7	0.187506	12.1249	0.000287989	0.00235266	3.17739	9.04667	29175.1	3224.95	28960.4	17100	23931.9	18573.9	43955.2	42529.1	3324.82	3504.26	3124.94	4220.9	2273.28	2901.51
10.87_619.4203m/z	619.42	10.8749	neg	9H-12(13)-EpODE	LMFA02000020	Lipids and lipid-like molecules	Fatty Acyls	Octadecanoids	2M-H	C18H30O4	51.4	77.4	-2.058	6.39646	0.0160292	0.0466074	5.66129	50.608	9365.23	185.054	7711.89	16816.8	15821.3	15346.2	103.208	391.877	92.5858	336.715	85.9679	379.765	47.845	167.447
6.23_206.0575n	207.065	6.22847	pos	6-(hydroxymethyl)-7-methoxy-2H-chromen-2-one	HMDB0136784	Unclassified	Unclassified	Unclassified	M+H, M+Na	C11H10O4	51.4	59.8	-1.90813	2.82197	0.000108038	0.00117313	-2.32348	0.199784	344.477	1724.24	336.645	282.101	313.489	446.152	347.179	341.295	2002.38	1830.3	1506.69	1540.52	919.169	2546.4
8.22_310.2146n	309.207	8.21885	neg	trans-EKODE-(E)-Ib	35761	Unclassified	Unclassified	Unclassified	M-H, 2M-H	C18H30O4	51.3	59.9	0.624519	4.49336	0.0154272	0.0453365	-0.754774	0.592639	6231.23	10514.4	6242.42	9135.07	8699.09	8844.7	1815.46	2650.66	9908.11	9472.69	13031.9	9130.5	11562.3	9980.72
0.74_203.1495m/z	203.149	0.742483	pos	ADMA	6891	Unclassified	Unclassified	Unclassified	M+H	C8H18N4O2	51.1	62.2	-3.72645	1.28193	6.58535e-06	0.00016872	0.868317	1.82553	601.221	329.34	578.527	686.269	577.787	642.789	507.8	614.153	377.938	351.782	342.262	246.083	301.687	356.288
12.40_325.1840m/z	325.184	12.3964	neg	Acitretin	564	Lipids and lipid-like molecules	Prenol lipids	Retinoids	M-H	C21H26O3	51	70.5	9.48951	4.21317	0.0262012	0.0663638	0.736789	1.66646	11480.8	6889.31	11413.8	10038.1	18436.2	11655.5	9714.17	7626.93	7639.87	4539.07	8177.12	5332.68	10345	5302.08
8.50_343.2122m/z	343.212	8.49852	neg	(9R,12R,16R)-d14-10-PhytoF[10R,13S]	LMFA02040102	Lipids and lipid-like molecules	Fatty Acyls	Octadecanoids	M-H	C18H32O6	51	60.2	-1.06696	3.47045	6.25522e-05	0.000810072	-0.840593	0.558414	2419.45	4332.71	2377.11	2640.75	2555.71	2703.04	1805.01	2435.07	4157.01	3723.22	5313.82	3715.82	4840.68	4245.73
12.47_414.2620n	415.269	12.4694	pos	Ascorbyl Palmitate	73561	Lipids and lipid-like molecules	Fatty Acyls	Fatty acid esters	M+H-H2O, M+H	C22H38O7	50.8	55.6	0.504249	1.94508	0.000334582	0.00264303	-1.42606	0.372146	377.151	1013.45	390.946	500.131	392.157	481.592	222.891	275.185	1060.54	815.303	1366.47	711.915	833.581	1292.86
1.30_344.0396m/z	344.04	1.29728	neg	8-Oxo-dGMP	HMDB0011670	Nucleosides, nucleotides, and analogues	Purine nucleotides	Purine deoxyribonucleotides	M-H2O-H	C10H14N5O8P	50.7	59.9	-1.59446	1.64121	0.00196226	0.00979856	1.25674	2.38956	856.022	358.234	742.579	768.89	536.96	711.272	1171.08	1205.35	371.588	533.493	272.142	423.583	206.171	342.43
8.66_326.2086n	309.205	8.65533	pos	2,3-dinor Prostaglandin E1	45460	Unclassified	Unclassified	Unclassified	M+H-H2O, M+Na, 2M+H, 2M+NH4, 2M+Na, M+NH4	C18H30O5	50.7	59	-2.35314	10.6286	3.02808e-07	2.57305e-05	-1.50657	0.351946	9379.36	26650	9070.08	9815.55	9012.96	8818.07	9417.74	10141.8	25899.5	23072.5	32041.4	23999.3	29744.1	25143.3
7.69_228.1369n	227.129	7.69105	neg	3Z-dodecenedioic acid	LMFA01170137	Lipids and lipid-like molecules	Fatty Acyls	Fatty Acids and Conjugates	M-H2O-H, M-H	C12H20O4	50.4	58.4	3.05835	1.43287	3.32587e-06	0.000108278	2.15087	4.44095	427.259	96.209	478.28	498.667	328.3	323.64	408.168	526.502	103.509	99.1032	102.471	95.3843	88.1108	88.6765
0.64_146.0689n	145.062	0.635983	neg	D-Glutamine	63630	Organic acids and derivatives	Carboxylic acids and derivatives	Amino acids, peptides, and analogues	M-H2O-H, M-H	C5H10N2O3	50.3	53.6	-1.40766	4.95515	3.09246e-05	0.00048303	1.32371	2.50309	6644.24	2654.42	6270.79	8007.05	6055.6	7929.55	6931.74	4670.72	3128.5	2712.8	2515.04	1920.52	3332.67	2316.97
17.18_804.5747m/z	804.575	17.1823	neg	PC(18:1(11Z)/16:0)	HMDB0008067	Lipids and lipid-like molecules	Glycerophospholipids	Glycerophosphocholines	M+FA-H	C42H82NO8P	50.3	67.4	-1.76748	6.76772	2.70782e-05	0.000437225	-6.27984	0.0128701	96.6902	7512.79	127.531	147.463	106.86	72.5143	72.0775	53.6955	8058.85	8081.39	9464.05	6826.54	9751.98	2893.95
0.71_576.1267m/z	576.127	0.711817	neg	3-Caffeoylpelargonidin 5-glucoside	HMDB0038087	Phenylpropanoids and polyketides	Flavonoids	Flavonoid glycosides	M-H2O-H	C30H27O13+	50.1	67	-1.00707	1.19462	0.0353848	0.0831698	1.05803	2.08208	669.151	321.386	621.263	947.472	850.653	1037.62	399.867	158.035	291.796	280.15	286.531	233.182	443.945	392.709
10.67_500.2766m/z	500.277	10.6677	neg	LysoPE(20:4(5Z,8Z,11Z,14Z)/0:0)	HMDB0011517	Lipids and lipid-like molecules	Glycerophospholipids	Glycerophosphoethanolamines	M-H	C25H44NO7P	50.1	60.7	-3.38789	2.78229	1.25347e-05	0.000257816	-1.64503	0.319739	592.454	1852.93	670.819	700.549	543.212	522.654	645.977	471.515	2468.11	1927.25	1761.48	1524.4	2015.03	1421.3
8.66_327.2157m/z	327.216	8.65533	pos	2,3-dinor-PGE1	36216	Unclassified	Unclassified	Unclassified	M+H	C18H30O5	50.1	58	-2.88804	1.96653	6.39471e-06	0.000165182	-0.834642	0.560722	768.838	1371.16	740.723	743.461	695.16	685.92	792.174	955.59	1299.33	1256.71	1627.74	1291.26	1440.81	1311.08
0.68_260.0298n	259.022	0.68265	neg	α-D(+)Mannose 1-phosphate	64616	Unclassified	Unclassified	Unclassified	M-H2O-H, M-H	C6H13O9P	49.9	50.9	0.213808	1.39747	0.0214423	0.057451	0.381505	1.3027	1980.54	1520.34	1897.52	1831	1994.31	2026.04	2211.84	1922.54	1410.07	1313.71	1366.61	1199.23	2285.92	1546.49
4.59_173.0818m/z	173.082	4.58992	neg	2,3-Heptanedione	HMDB0031476	Organic oxygen compounds	Organooxygen compounds	Carbonyl compounds	M+FA-H	C7H12O2	49.9	52.7	-1.36187	1.4465	2.12183e-05	0.000366827	1.56752	2.96394	529.395	178.612	504.983	680.219	584.871	556.097	339.291	510.909	148.641	160.554	195.085	170.626	205.476	191.289
8.43_309.2071m/z	309.207	8.42817	neg	9-F1-PhytoP	LMFA02030002	Lipids and lipid-like molecules	Fatty Acyls	Octadecanoids	M-H2O-H	C18H32O5	49.9	53.6	-0.137062	8.28248	0.000208798	0.00186434	1.21356	2.3191	21552.4	9293.44	21461.9	25145.9	25141.9	25160	12398.6	20005.9	8028.16	8835.84	10765.1	10808	6596.3	10727.2
0.70_134.0441m/z	134.044	0.695983	pos	L-Aspartic acid	HMDB0000191	Organic acids and derivatives	Carboxylic acids and derivatives	Amino acids, peptides, and analogues	M+H	C4H7NO4	49.8	57.9	-4.84835	1.07973	0.000790387	0.00495579	-0.677898	0.625075	346.647	554.569	335.438	278.281	298.807	310.187	357.775	499.394	549.593	487.223	491.11	517.704	662.884	618.898
11.66_566.3438m/z	566.344	11.6555	neg	PC(18:1(11Z)/0:0)	LMGP01050138	Lipids and lipid-like molecules	Glycerophospholipids	Glycerophosphocholines	M+FA-H	C26H52NO7P	49.8	62.4	-4.96775	1.77026	6.61425e-05	0.000838034	-3.27295	0.103453	59.9547	579.535	71.5374	65.817	49.3479	46.3559	61.4718	65.1984	899.128	636.459	609.059	487.712	534.722	310.132
11.25_291.1955m/z	291.195	11.252	pos	16-J1-PhytoP	LMFA02030067	Lipids and lipid-like molecules	Fatty Acyls	Octadecanoids	M+H-H2O	C18H28O4	49.7	52.6	0.0696931	1.5549	0.00289082	0.0131857	-1.39827	0.379383	277.069	730.315	264.02	279.571	238.02	254.492	315.921	310.39	746.695	400.65	749.731	422.535	1109.45	952.826
2.84_478.1111n	479.118	2.84218	pos	6-{[3,7-dihydroxy-2-(4-hydroxy-3-methoxyphenyl)-8aH-chromen-5-yl]oxy}-3,4,5-trihydroxyoxane-2-carboxylic acid	HMDB0128119	Organic oxygen compounds	Organooxygen compounds	Carbohydrates and carbohydrate conjugates	M+H, M+NH4, M+Na, M+H-H2O	C22H22O12	49.7	53.7	-0.0348865	1.25703	0.00775218	0.0274885	0.963244	1.94969	719.929	369.253	696.406	722.163	1167.65	591.233	553.773	588.353	547.74	395.979	397.213	189.592	291.418	393.577
11.85_294.2192n	277.216	11.8541	pos	13(S)-HOTrE	36051	Unclassified	Unclassified	Unclassified	M+H-H2O, M+H, M+NH4, M+Na, 2M+Na, 2M+NH4	C18H30O3	49.6	51.1	-1.07437	8.13963	6.38772e-06	0.000165182	-2.563	0.169224	2122.08	12540.1	2028.36	2240.64	2122.16	1838.26	2291.04	2212.05	15939.9	9955.21	14387	8493.56	11624.6	14840.4
8.82_326.2090n	307.191	8.81598	neg	9-epi-9-D1t-PhytoP	LMFA02030007	Lipids and lipid-like molecules	Fatty Acyls	Octadecanoids	M-H2O-H, M+FA-H	C18H30O5	49.6	52	-1.11274	4.53044	0.0104792	0.0342429	1.06431	2.09116	8570.08	4098.23	8065.36	11459	11551.2	11355.2	3756.3	5233.47	4228.66	4026.09	4203.98	4747.54	3220.49	4162.64
0.67_367.1046m/z	367.105	0.667983	neg	3-O-Caffeoyl-4-O-methylquinic acid	HMDB0039960	Organic oxygen compounds	Organooxygen compounds	Alcohols and polyols	M-H	C17H20O9	49.5	56.8	3.24124	1.44715	0.0266397	0.06725	0.619068	1.53588	1442.54	939.228	1555.64	1289.02	1360.12	1450.96	1901.81	1097.72	835.504	700.192	1007.53	561.149	1668.97	862.025
13.63_277.2159m/z	277.216	13.6328	pos	17-Hydroxylinolenic acid	HMDB0011108	Lipids and lipid-like molecules	Fatty Acyls	Lineolic acids and derivatives	M+H-H2O	C18H30O3	49.5	51.5	-1.10483	1.44761	0.0205486	0.0556763	-0.717993	0.607943	720.132	1184.54	679.596	938.194	883.695	1225.2	98.0056	496.102	1083.41	1193.69	1376.89	1298.66	1026.28	1128.31
9.70_432.2380m/z	432.238	9.70227	pos	Clausarinol	HMDB0041407	Phenylpropanoids and polyketides	Coumarins and derivatives	Pyranocoumarins	M+NH4	C24H30O6	49.5	49.3	-0.235751	2.19162	0.0044333	0.0180682	0.765695	1.70019	2383.65	1401.99	2314.77	1585.16	3018.94	2604.13	2396.84	2382.07	1145.38	1585.79	950.285	1312.21	2243.08	1175.21
12.11_165.0407m/z	165.041	12.115	neg	S-Propyl 1-propanesulfinothioate	HMDB0034394	Organic acids and derivatives	Thiosulfinic acid esters	Unclassified	M-H	C6H14OS2	49.4	60.8	-3.86544	1.18997	1.19598e-06	5.9016e-05	-1.22207	0.428667	169.33	395.015	166.519	195.809	185.046	167.842	182.588	118.175	359.377	363.706	410.177	356.569	476.066	404.192
12.26_323.2581m/z	323.258	12.2628	neg	11(R)-HEDE	36083	Unclassified	Unclassified	Unclassified	M-H	C20H36O3	49.4	55.9	-3.19152	1.20861	1.86319e-05	0.000336548	2.69046	6.4552	283.071	43.8516	280.312	411.972	304.379	286.734	184.028	230.999	31.1706	47.3371	45.2291	45.4534	46.5557	47.3635
13.06_481.3177n	482.325	13.0622	pos	PE(18:0/0:0)	40775	Unclassified	Unclassified	Unclassified	M+H, M+Na	C23H48NO7P	49.4	50.5	1.69436	1.9542	0.0230013	0.0603308	4.20088	18.3903	882.837	48.0054	1027.25	487.268	258.514	403.334	2331.47	789.19	38.9185	44.4149	58.6707	17.5056	68.53	59.993
2.92_399.0931m/z	399.093	2.92435	neg	5Z-Caffeoylquinic acid	HMDB0040690	Organic oxygen compounds	Organooxygen compounds	Alcohols and polyols	M+FA-H	C16H18O9	49.4	52.4	-0.6435	2.05601	0.0168531	0.0481874	-0.783235	0.581062	1379.37	2373.88	1349.23	888.834	1441.04	1521.89	966.43	2108.8	2302.57	2890.71	1741.67	3503.26	1543.08	2261.96
3.04_193.0492m/z	193.049	3.04318	pos	5-hydroxy-7-methoxy-2H-chromen-2-one	HMDB0136674	Phenylpropanoids and polyketides	Coumarins and derivatives	Hydroxycoumarins	M+H	C10H8O4	49.4	49.6	-1.96716	1.2385	0.00994247	0.0329291	-0.779838	0.582432	476.079	817.399	472.68	316.016	493.349	532.93	338.047	703.455	814.932	995.684	582.014	1137.07	577.617	797.073
1.91_86.0960m/z	86.096	1.90742	pos	Piperidine	HMDB0034301	Organoheterocyclic compounds	Piperidines	Unclassified	M+H	C5H11N	49.2	51.8	-4.54365	3.58997	0.00269025	0.0124541	0.839177	1.78903	5520.35	3085.67	5337.14	6990.36	4347.69	7465.4	4057.85	4923.66	2883.61	3222.85	2829.27	4063.58	2441.12	3073.57
11.71_294.2200n	317.208	11.7115	pos	13-HOTE	LMFA02000029	Lipids and lipid-like molecules	Fatty Acyls	Octadecanoids	M+NH4, M+Na	C18H30O3	49.2	51.1	1.55245	1.15718	0.0129268	0.0398786	3.23986	9.44701	324.967	34.3989	331.113	130.808	124.083	146.248	666.41	551.136	33.4928	32.0024	26.4419	30.808	44.9326	38.7155
2.16_405.0490m/z	405.049	2.16373	neg	1-O-p-Coumaroyl-(b-D-glucose 6-O-sulfate)	HMDB0041174	Phenylpropanoids and polyketides	Cinnamic acids and derivatives	Hydroxycinnamic acids and derivatives	M-H	C15H18O11S	49.2	50.4	-1.73989	2.1	0.00415667	0.0172376	-1.8164	0.283928	366.33	1290.22	355.138	54.3891	164.881	194.935	714.891	713.745	1972.91	1027.01	630.922	1710.88	809.44	1590.17
0.71_549.1664m/z	549.166	0.711817	neg	D-Gal alpha 1->6D-Gal alpha 1->6D-Glucose	HMDB0060468	Organic oxygen compounds	Organooxygen compounds	Carbohydrates and carbohydrate conjugates	M+FA-H	C18H32O16	49.1	62.3	-1.59762	1.07926	0.00623009	0.023374	-0.630582	0.645916	439.631	680.633	402.966	584.504	565.688	484.168	296.885	303.576	638.577	657.598	627.729	622.263	915.911	621.718
5.85_138.1034n	139.111	5.85083	pos	4-Acetyl-1-methylcyclohexene	89268	Organic oxygen compounds	Organooxygen compounds	Carbonyl compounds	M+H-H2O, M+H	C9H14O	49.1	54.4	-7.73761	1.81524	0.000339435	0.00267177	3.94689	15.4217	598.219	38.7909	563.639	937.308	717.212	637.458	582.407	151.291	36.9888	31.3162	36.471	33.2518	52.5626	42.1547
0.74_504.1686n	505.176	0.742483	pos	6-Kestose	89466	Organic oxygen compounds	Organooxygen compounds	Carbohydrates and carbohydrate conjugates	M+H, M+K, M+NH4, M+H-H2O	C18H32O16	49	48.3	-0.807809	3.51784	0.00684059	0.0250246	-0.71776	0.608041	3848.46	6329.28	3630.05	2867.48	3225.41	2670.91	4968.6	5728.32	6201.41	5236.81	6012.21	4802.86	8108	7614.39
9.63_239.1285m/z	239.129	9.6286	neg	Cucujolide IV	LMFA07040036	Lipids and lipid-like molecules	Fatty Acyls	Fatty esters	M+FA-H	C12H18O2	48.9	48.2	-1.84187	1.01084	0.000216094	0.00191073	-0.682733	0.622984	295.369	474.12	296.898	358.673	277.709	287.255	336.55	215.129	558.055	400.35	496.586	424	514.329	451.399
0.68_180.0637n	179.056	0.68265	neg	D-Galactose	HMDB0000143	Organic oxygen compounds	Organooxygen compounds	Carbohydrates and carbohydrate conjugates	M-H, 2M-H, M-H2O-H	C6H12O6	48.8	47.5	1.64702	5.59019	0.00271323	0.0125473	-0.659322	0.633176	10457.5	16515.9	9990.6	9810.39	10200.7	9328.45	12573.8	10840.8	16158.1	13548.5	14974.5	14173.2	23364.7	16876.3
1.28_611.1447m/z	611.145	1.28295	neg	Oxidized glutathione	HMDB0003337	Organic acids and derivatives	Carboxylic acids and derivatives	Amino acids, peptides, and analogues	M-H	C20H32N6O12S2	48.7	45	0.0458389	4.43845	0.00018214	0.00169098	1.26996	2.41155	6059.95	2512.88	5243.43	5420.68	5954.43	7449.04	4675.7	7616.4	2497.79	1943.16	2443.8	2554.52	1497.07	4140.94
10.57_520.2670m/z	520.267	10.5709	neg	PS(18:2(9Z,12Z)/0:0)	LMGP03050011	Lipids and lipid-like molecules	Glycerophospholipids	Glycerophosphoserines	M-H	C24H44NO9P	48.7	55.3	-2.1782	1.36686	0.0368921	0.085659	-0.863513	0.549613	604.933	1100.65	599.941	585.687	537.808	855.326	335.385	715.447	1146.85	1882.39	828.727	1378.62	747.343	619.985
4.12_477.0664m/z	477.066	4.1231	neg	Miquelianin	LMPK12112173	Lipids and lipid-like molecules	Polyketides	Flavonoids	M-H	C21H18O13	48.7	49.7	-2.13068	1.16385	0.0167947	0.0480772	-6.32099	0.0125082	4.30688	344.325	2.19181	18.7024	3.73129e-09	3.73129e-09	4.94708	3.73129e-09	45.5427	600.803	3.73129e-09	472.136	695.839	251.63
6.74_341.1965m/z	341.196	6.74345	neg	(1(10)E,4a,5E)-1(10),5-Germacradiene-12-acetoxy-4,11-diol	HMDB0038798	Lipids and lipid-like molecules	Prenol lipids	Sesquiterpenoids	M+FA-H	C17H28O4	48.7	48.8	-1.6933	2.94317	0.00145803	0.00786481	-0.811355	0.569846	2083.75	3656.7	1978.24	2804.76	2734.71	2657.02	1150.57	1177.23	3360.04	3319.11	4482.65	3394.88	3653.78	3729.71
4.37_218.1151n	217.108	4.36992	neg	2-Hydroxydecanedioic acid	HMDB0000424	Organic acids and derivatives	Hydroxy acids and derivatives	Medium-chain hydroxy acids and derivatives	M-H2O-H, M-H	C10H18O5	48.6	45.3	-1.31008	3.56236	3.10815e-06	0.00010333	-1.68336	0.311357	912.73	2931.46	859.046	1281.52	1255.45	1305.31	395.837	379.213	2578.98	2814	3439.99	2928.92	2744.66	3082.2
7.37_945.4708m/z	945.471	7.36858	neg	26-Desglucoavenacoside A	HMDB0033799	Lipids and lipid-like molecules	Steroids and steroid derivatives	Steroidal glycosides	M+FA-H	C45H72O18	48.6	47.9	0.812171	1.20281	0.0465048	0.101687	-1.30555	0.404567	262.853	649.715	245.008	1.89164	88.5924	9.84969	1004.87	226.903	694.212	594.138	816.592	533.64	863.117	396.589
0.70_415.1448m/z	415.145	0.69715	neg	Cellulose, microcrystalline	HMDB0032197	Organooxygen compounds	Carbohydrates and carbohydrate conjugates	Glycosyl compounds	M+FA-H	C14H26O11	48.5	51.1	-2.58071	1.97138	8.40933e-07	4.72124e-05	-1.67387	0.313411	281.467	898.074	297.54	356.107	343.361	396.069	141.188	154.536	880.675	837.61	890.292	979.577	1022.8	777.493
0.74_255.1055m/z	255.106	0.742483	pos	Succinamide	LMFA08010026	Lipids and lipid-like molecules	Fatty Acyls	Fatty amides	2M+Na	C4H8N2O2	48.5	47.8	-3.66685	1.2043	0.0200072	0.0546272	-0.567312	0.674873	701.381	1039.28	638.453	944.801	909.805	792.101	487.912	435.216	859.993	912.728	1021.92	1044.78	1441.27	954.977
11.97_296.2345n	279.231	11.9693	pos	13S-HODE	LMFA02000228	Lipids and lipid-like molecules	Fatty Acyls	Octadecanoids	M+H-H2O, M+NH4, 2M+NH4, 2M+Na	C18H32O3	48.5	46.5	-2.13839	18.2827	0.00169517	0.0088197	2.0637	4.18056	83709.8	20023.6	86604.3	115244	108424	112374	28308.8	51304	21023.5	25044	17607.3	27454.7	10007.7	19004.4
12.80_278.1519n	579.291	12.8024	pos	2-(4-hydroxy-3-methylbut-2-en-1-yl)-4-(3-methylbut-2-en-1-yl)benzene-1,3,5-triol	HMDB0133045	Benzenoids	Phenols	Benzenetriols and derivatives	M+K, 2M+Na	C16H22O4	48.5	46.9	0.311434	1.35881	0.00682111	0.0249824	0.525154	1.43909	1183.27	822.239	1159.27	1445.89	1206.37	1202.97	1232.25	852.897	709.867	767.956	712.794	693.177	1149	900.639
10.85_342.2398n	325.237	10.85	pos	methyl 10,13-dihydroxy-9-oxo-11-octadecenoate	74528	Lipids and lipid-like molecules	Fatty Acyls	Fatty Acids and Conjugates	M+H-H2O, M+Na, M+NH4, M+H, 2M+Na	C19H34O5	48.4	46	-2.42594	11.0172	2.07805e-05	0.00036239	-3.84639	0.0695217	1439.29	20702.7	1447.01	1514.18	1299.87	1722.77	1036.95	1614.95	20185.8	18207.4	32732	19273.3	14087.1	19730.8
2.66_438.1398m/z	438.14	2.65603	pos	3-{[3,4-dihydroxy-5-(hydroxymethyl)oxolan-2-yl]oxy}-5,7-dihydroxy-2-(3-hydroxyphenyl)-3,4-dihydro-2H-1-benzopyran-4-one	HMDB0132723	Phenylpropanoids and polyketides	Flavonoids	Flavonoid glycosides	M+NH4	C20H20O10	48.4	45.5	0.823484	2.30461	0.000248302	0.00212549	3.75592	13.5097	970.981	71.8731	966.109	1577.86	1169.09	969.971	740.283	402.582	48.673	86.2759	39.452	138.375	73.4712	44.9919
12.69_859.6885m/z	859.688	12.6873	neg	SM(d18:0/24:1(15Z))	HMDB0012095	Lipids and lipid-like molecules	Sphingolipids	Phosphosphingolipids	M+FA-H	C47H95N2O6P	48.3	49.1	-3.0586	23.1144	1.76071e-05	0.000325354	1.41386	2.66449	138290	51901.3	126009	153374	153079	119193	149772	128315	32466	32779.7	38959.3	45741.5	84781.9	76679.2
12.98_306.2199n	307.227	12.9767	pos	10-HODTA methyl ester	65404	Unclassified	Unclassified	Unclassified	M+Na, M+K, 2M+Na, M+H	C19H30O3	48.3	43.9	1.35076	4.56862	0.0367558	0.0854194	-0.579222	0.669325	9259.68	13834.4	9145.02	7044.54	7203.13	9441.68	4902	17821.7	13559.7	13022.1	15914.6	14416.9	12852.5	13240.4
5.60_208.1093n	209.117	5.59535	pos	(Z)-3-Oxo-2-(2-pentenyl)-1-cyclopenteneacetic acid	HMDB0030197	Organic oxygen compounds	Organooxygen compounds	Carbonyl compounds	M+H-H2O, M+H	C12H16O3	48.3	47.5	-3.18165	1.44819	0.00178688	0.0091588	1.64403	3.12537	592.606	189.612	557.815	420.105	409.757	404.071	835.669	928.218	161.85	187.983	222.811	206.324	167.91	190.791
11.54_320.1987n	321.206	11.5396	pos	[8]-Gingerdione	93864	Benzenoids	Benzene and substituted derivatives	Phenols and derivatives	M+H, M+Na	C19H28O4	48.2	47.3	-0.0495394	1.76222	4.67202e-05	0.000656323	-1.6295	0.3232	249.034	770.528	265.913	336.249	281.144	462.798	31.2517	116.852	787.077	865.585	782.536	775.977	567.257	844.734
8.93_323.1858m/z	323.186	8.92798	neg	2,3-Dinor-TXB2	HMDB0002904	Lipids and lipid-like molecules	Fatty Acyls	Eicosanoids	M-H2O-H	C18H30O6	48.2	46.7	-1.82185	1.70324	0.00330757	0.0146259	0.89826	1.86382	1201.76	644.787	1165.35	1577.11	1440.26	1440.26	925.493	662.115	593.521	662.118	674.183	705.014	642.2	591.685
9.66_291.1953m/z	291.195	9.65927	pos	Ecklonialactone A	65409	Unclassified	Unclassified	Unclassified	M+H	C18H26O3	48.2	44.7	-0.496533	2.32349	0.0124343	0.0387514	0.855509	1.8094	2639.3	1458.66	2550.27	3608.64	3107.18	3437.75	1400.85	1731.08	1400.08	1619.17	1567.23	1782.34	1378.49	1004.66
0.71_85.0280m/z	85.028	0.71115	pos	Acetoacetic acid	276	Organic acids and derivatives	Keto acids and derivatives	Short-chain keto acids and derivatives	M+H-H2O	C4H6O3	48.1	48.4	-4.2772	1.35306	0.0077526	0.0274885	-0.408836	0.753231	1220.23	1620	1163.53	1208.38	1158.37	1091.46	1477.14	1222.54	1505.1	1404.45	1444.67	1564.47	2117.77	1683.53
12.18_572.2954n	573.303	12.1823	pos	PI(16:0/0:0)	46744	Unclassified	Unclassified	Unclassified	M+H, M+NH4, M+Na, M+H-H2O	C25H49O12P	48.1	44.2	-1.27688	4.50356	9.18704e-06	0.000209088	8.49098	359.783	3225.82	8.96602	3254.94	3282.76	1901.74	2755.77	4837.26	3322.46	8.21662	9.31846	11.1629	6.25761	12.6003	6.24023
6.32_241.1086m/z	241.109	6.32198	neg	4-(3-hydroxybutyl)-2-methoxyphenol	HMDB0135672	Benzenoids	Phenols	Methoxyphenols	M+FA-H	C11H16O3	48.1	45	2.44487	2.65448	0.0194468	0.0534981	1.64124	3.11933	2355.4	755.098	2196.12	1324.29	1305.32	1168.8	4523.77	3614.09	715.578	647.527	920.893	657.762	765.163	823.662
1.09_150.0418m/z	150.042	1.08813	neg	2-Hydroxyadenine	HMDB0000403	Organoheterocyclic compounds	Imidazopyrimidines	Purines and purine derivatives	M-H	C5H5N5O	48	47.6	-2.44676	1.30282	4.10992e-07	2.9849e-05	-0.734525	0.601016	412.41	686.189	414.038	427.878	394.312	421.457	462.606	354.171	725.23	681.15	635.049	633.582	700.244	741.879
1.30_262.1282m/z	262.128	1.30128	pos	N-(1-Deoxy-1-fructosyl)valine	HMDB0037844	Organic acids and derivatives	Carboxylic acids and derivatives	Amino acids, peptides, and analogues	M+H-H2O	C11H21NO7	48	48.5	-1.19066	1.35307	3.91035e-05	0.000571441	1.04712	2.0664	577.386	279.416	540.93	602.021	397.87	665.961	679.311	578.221	309.578	274.616	247.841	260.741	296.11	287.61
11.31_296.2355n	295.228	11.3083	neg	9(S)-HODE	45662	Lipids and lipid-like molecules	Fatty Acyls	Lineolic acids and derivatives	M-H, 2M-H, M-H2O-H	C18H32O3	48	42.5	1.33661	28.923	0.00254525	0.0119284	1.93258	3.81736	221099	57919.2	227573	303525	293272	300060	72781	129383	54071.1	70427.5	55722.4	79763.7	30573.6	56957.2
11.45_566.3449m/z	566.345	11.4457	neg	LysoPC(18:1(9Z))	HMDB0002815	Lipids and lipid-like molecules	Glycerophospholipids	Glycerophosphocholines	M+FA-H	C26H52NO7P	48	48.1	-2.72169	1.59823	3.08069e-06	0.000103064	-2.94447	0.129905	60.8145	468.144	43.7601	50.6379	37.122	37.5204	147.639	48.2079	568.132	482.562	478.588	343.696	574.154	361.732
12.05_548.3423m/z	548.342	12.0531	pos	(S)-Nerolidol 3-O-[a-L-rhamnopyranosyl-(1->2)-b-D-glucopyranoside]	HMDB0040844	Lipids and lipid-like molecules	Fatty Acyls	Fatty acyl glycosides	M+NH4	C27H46O10	48	43.3	-1.2502	1.56995	0.000758228	0.00480292	-1.24911	0.420707	323.242	768.332	298.331	324.782	411.816	627.553	41.8752	235.099	801.915	861.756	778.621	902.332	567.15	698.22
12.15_326.2452n	349.234	12.1536	pos	8-methoxy-13-hydroxy-9,11-octadecadienoic acid	74813	Lipids and lipid-like molecules	Fatty Acyls	Fatty Acids and Conjugates	M+Na, 2M+Na, M+H, M+H-H2O	C19H34O4	47.9	44.2	-1.49902	2.08639	0.00654064	0.0242579	-0.815873	0.568065	1072.35	1887.73	1088.45	954.415	847.015	1189.76	480.994	1873.5	1856.41	1723.46	2463.36	1970.18	1372.49	1940.49
5.54_173.1185m/z	173.118	5.53802	neg	9-hydroxy pelargonic acid	LMFA01050028	Lipids and lipid-like molecules	Fatty Acyls	Fatty Acids and Conjugates	M-H	C9H18O3	47.9	40.9	0.874453	5.38706	0.000368721	0.00283834	5.44788	43.6491	5082.55	116.441	4691.08	7822.66	6597.31	5649.56	4690.92	1043.75	98.06	83.5936	109.236	75.8787	205.954	125.923
9.52_326.2094n	325.202	9.5166	neg	16-D1t-PhytoP	LMFA02030035	Lipids and lipid-like molecules	Fatty Acyls	Octadecanoids	M-H, 2M-H, M-H2O-H	C18H30O5	47.9	42.6	0.27296	8.61734	0.000378639	0.0028953	-2.39696	0.189865	2988.03	15737.7	2961.68	3446.21	2959.31	2811.86	3623.97	2125.17	14456.5	9014.55	17997.4	10094.3	25143.5	17719.9
11.07_338.2100n	361.198	11.0665	pos	Idebenone	757	Unclassified	Unclassified	Unclassified	M+H, M+Na	C19H30O5	47.8	45.3	2.091	1.0544	0.00238495	0.0113561	-1.09106	0.469416	190.421	405.656	201.123	245.068	220.457	342.211	49.1145	84.5552	369.039	488.458	449.252	433.556	278.283	415.347
11.51_310.2143n	333.204	11.5107	pos	13S-HpOTrE	LMFA02000114	Lipids and lipid-like molecules	Fatty Acyls	Octadecanoids	M+Na, M+K, 2M+Na, 2M+NH4, 2M+K, M+NH4	C18H30O4	47.8	45.9	-0.33676	5.94918	0.00824849	0.0288056	3.5442	11.6657	8101.01	694.43	8455.94	13822.3	11495	12139.2	1066.31	1627.34	530.504	1138.69	463.41	1144.55	354.742	534.69
4.55_520.1848m/z	520.185	4.55108	pos	Gravacridonetriol glucoside	86195	Unclassified	Unclassified	Unclassified	M+H	C25H29NO11	47.8	49.5	6.68148	1.43783	0.00385723	0.0163312	4.218	18.6099	413.861	22.2388	408.323	835.227	375.489	521.557	273.066	69.5035	18.1077	21.2133	16.2282	19.4165	32.2193	26.2477
6.25_299.1860m/z	299.186	6.25198	neg	Kessyl glycol	HMDB0037197	Organoheterocyclic compounds	Oxepanes	Unclassified	M+FA-H	C15H26O3	47.8	41.2	-1.59046	1.64396	0.000388237	0.00294632	-1.68956	0.310021	214.612	692.251	210.581	364.914	363.907	300.909	29.5182	17.8418	666.963	534.761	690.867	746.886	967.676	546.353
6.69_357.1918m/z	357.192	6.68678	neg	(7Z)-14-hydroxy-10,13-dioxoheptadec-7-enoic acid	LMFA01050450	Lipids and lipid-like molecules	Fatty Acyls	Fatty Acids and Conjugates	M+FA-H	C17H28O5	47.8	43.6	-0.186619	2.68013	1.56231e-05	0.00029976	-2.27342	0.206839	296.736	1434.62	305.143	486.029	437.026	408.422	79.1789	64.62	1352.13	1150.29	1864.08	1098.33	1738.32	1404.58
8.29_212.1407n	213.148	8.29402	pos	(+)-cucurbic acid	LMFA02020013	Lipids and lipid-like molecules	Fatty Acyls	Octadecanoids	M+H-H2O, M+H	C12H20O3	47.8	42.7	-2.55167	2.7703	0.00650694	0.0241796	0.657517	1.57737	4422.34	2803.62	4346.89	5259.14	5339.45	5139.69	2491.91	3956.95	2960	3127.36	2581.97	2936.19	2144.99	3071.24
0.70_267.0722m/z	267.072	0.69715	neg	Ethyl glucuronide	HMDB0010325	Organic oxygen compounds	Organooxygen compounds	Carbohydrates and carbohydrate conjugates	M+FA-H	C8H14O7	47.7	40.8	0.0625447	1.83762	9.09015e-06	0.000208609	-1.41517	0.374966	341.844	911.666	333.369	204.603	251.073	383.801	419.679	458.538	877.98	975.379	677.631	1086.67	881.991	970.349
10.27_312.2300n	311.223	10.2662	neg	9,10-DiHODE	HMDB0010221	Lipids and lipid-like molecules	Fatty Acyls	Lineolic acids and derivatives	M-H, 2M-H	C18H32O4	47.7	41.8	-0.219675	10.3714	0.00549993	0.0212393	1.27179	2.41461	37601.9	15572.7	39829.6	48872.9	47234.6	51578.8	15754.5	22340.7	15291.6	18199.6	14821.6	19155.4	10975.8	14992.1
8.29_512.2753m/z	512.275	8.29402	pos	AFN911	85287	Organoheterocyclic compounds	Diazines	Pyrimidines and pyrimidine derivatives	M+H	C29H33N7O2	47.7	61.4	-2.98844	1.51274	0.000990594	0.00590097	2.20334	4.60545	538.407	116.907	522.394	693.672	667.977	796.107	257.476	292.818	100.826	178.322	98.0296	134.073	84.6825	105.507
11.51_274.1926n	275.2	11.5107	pos	nandrolone	LMST02010044	Lipids and lipid-like molecules	Sterol Lipids	Steroids	M+H-H2O, M+H	C18H26O2	47.6	44.5	-2.35841	3.95587	0.0121549	0.0381767	3.33465	10.0886	3761.91	372.887	3882.86	6469.9	5521.25	5786.87	262.654	647.922	233.589	737.495	220.896	768.507	136.624	140.211
12.25_294.2195n	317.209	12.2539	pos	13-OxoODE	HMDB0004668	Lipids and lipid-like molecules	Fatty Acyls	Lineolic acids and derivatives	M+H-H2O, M+Na, M+H	C18H30O3	47.6	40.2	0.0143532	7.14279	4.00911e-07	2.95398e-05	2.05903	4.16707	10477.5	2514.35	10071.7	9284.16	9089.49	9475.61	13274.7	11669.1	2580.55	2660.65	2357.02	2901.66	2480.84	2105.39
8.34_372.1571n	373.164	8.33802	pos	6',7'-Dihydroxybergamottin	93672	Phenylpropanoids and polyketides	Coumarins and derivatives	Furanocoumarins	M+H-H2O, M+H	C21H24O6	47.6	41.6	-0.572274	1.70647	0.0260413	0.0660577	4.93209	30.5286	694.961	22.7643	656.778	225.049	213.717	195.136	1737.33	1141.75	26.9634	18.6267	22.5552	23.0313	26.4669	18.9421
11.12_487.2682m/z	487.268	11.1232	pos	15beta-Hydroxynicandrin B	LMST01160001	Lipids and lipid-like molecules	Sterol Lipids	Sterols	M+H	C28H38O7	47.5	41.9	-1.65223	2.34014	7.37666e-07	4.30403e-05	-5.22421	0.0267521	23.097	863.371	15.1345	10.2144	10.718	18.5134	4.24589	79.7557	915.823	839.303	1144.6	611.845	715.998	952.66
17.17_830.5915m/z	830.591	17.1676	neg	PE(19:1(9Z)/20:1(11Z))	LMGP02010813	Lipids and lipid-like molecules	Glycerophospholipids	Glycerophosphoethanolamines	M+FA-H	C44H84NO8P	47.5	59.6	-0.25815	4.86648	9.75272e-08	1.4126e-05	-7.44206	0.00575065	21.2655	3697.92	22.2165	28.5826	20.4674	20.1666	21.4763	14.6832	3971.21	3851.34	3751.58	3454.47	4590.64	2568.29
8.08_326.2095n	325.202	8.07953	neg	2R-HpOTrE	LMFA02000031	Lipids and lipid-like molecules	Fatty Acyls	Octadecanoids	M-H, 2M-H	C18H30O5	47.5	40.7	0.469676	14.9366	4.13459e-07	2.9849e-05	-2.43791	0.184551	7736.14	41918.8	7573.64	7787.3	7225.17	6582.94	7833.72	9414.04	37833.7	34439.3	54158.2	38818.4	46500.5	39762.7
9.00_234.1610n	235.169	9.00097	pos	1,10-Epoxygermacrone	HMDB0035408	Lipids and lipid-like molecules	Prenol lipids	Sesquiterpenoids	M+H-H2O, M+H	C15H22O2	47.5	44.9	-4.25521	2.81473	3.63037e-05	0.000540576	1.46912	2.76854	2104.4	760.113	2057.46	2425.57	2380.06	2485.41	1308.98	1968.92	637.933	782.521	874.556	957.043	525.698	782.924
11.38_340.2247n	341.232	11.381	pos	Idebenone Metabolite (1,4-Benzenediol, 2-(10-hydroxydecyl)-5,6-dimethoxy-3-methyl-)	763	Unclassified	Unclassified	Unclassified	M+H, M+Na, M+NH4, 2M+Na, 2M+NH4	C19H32O5	47.4	43.5	-0.913462	1.96611	4.60637e-07	3.17796e-05	-2.46534	0.181075	132.399	731.187	125.531	139.153	120.075	185.719	106.666	117.254	819.635	621.572	903.299	785.159	578.888	678.571
11.77_355.2110m/z	355.211	11.7666	neg	methyl 9-hydroperoxy-10,12-epidioxy-13,15-octadecadienoate	LMFA01040040	Lipids and lipid-like molecules	Fatty Acyls	Fatty Acids and Conjugates	M-H	C19H32O6	47.3	44.5	-4.63352	1.261	5.04591e-05	0.000693306	-3.15075	0.112598	32.4542	288.231	36.8583	40.6046	34.279	41.8036	19.0025	22.177	266.331	223.978	438.707	216.888	220.135	363.348
4.60_132.0783n	131.071	4.60375	neg	(S)-(-)-2-Hydroxyisocaproic acid	4142	Unclassified	Unclassified	Unclassified	M-H2O-H, M-H	C6H12O3	47.3	41.3	-2.88473	1.98902	1.56007e-05	0.000299726	1.4958	2.8202	1012.95	359.175	964.095	1304.03	1115.2	1074.02	713.282	907.039	291.488	331.658	379.557	344.62	430.516	377.209
0.70_262.0569m/z	262.057	0.69715	neg	Lycoperdic acid	HMDB0030417	Organic acids and derivatives	Carboxylic acids and derivatives	Amino acids, peptides, and analogues	M+FA-H	C8H11NO6	47.2	38	0.458725	1.27783	0.0389817	0.0891983	0.547158	1.4612	1187.48	812.675	1113.54	1119.44	1020.61	1082.18	1892.15	896.984	794.682	795.547	744.595	674.561	1112.37	754.3
0.71_144.0417n	289.092	0.71115	pos	Dimethyl fumarate	87531	Lipids and lipid-like molecules	Fatty Acyls	Fatty acid esters	M+H, 2M+H	C6H8O4	47.2	46.7	-4.19445	4.29549	0.00412732	0.017145	-0.548837	0.683571	8002.96	11707.6	7660.61	7229.92	7361.27	6639.37	10092.4	9034.2	10912.3	9910.73	10802.1	10407.7	15489.5	12723.2
7.38_581.2230m/z	581.223	7.38207	neg	Aldosterone 18-glucuronide	LMST05010062	Lipids and lipid-like molecules	Sterol Lipids	Steroid conjugates	M+FA-H	C27H36O11	47.2	40.2	-1.8153	4.24026	0.0194657	0.05353	5.2318	37.5777	4164.47	110.823	4133.96	1667.48	959.151	1281.51	9438.36	7506.36	134.233	111.04	111.249	81.7491	140.294	86.3736
8.89_343.2476m/z	343.248	8.88598	neg	19-HOME(9Z)	LMFA02000181	Lipids and lipid-like molecules	Fatty Acyls	Octadecanoids	M+FA-H	C18H34O3	47.2	42.4	-4.68805	2.92522	0.0423703	0.0948962	0.658172	1.57808	6039.23	3826.94	5870.05	8133.83	6840.53	8302.83	2897.79	4190.35	4177.08	4151.32	4230.11	4479.8	2135.23	3788.13
0.79_378.1602m/z	378.16	0.78715	pos	D-Glucose	HMDB0000122	Organic oxygen compounds	Organooxygen compounds	Carbohydrates and carbohydrate conjugates	2M+NH4	C6H12O6	47	42.8	-1.02564	1.6025	0.0024663	0.0116627	-0.62596	0.647988	948.28	1463.42	896.183	903.632	1010.78	799.196	1187.04	892.851	1403.43	1265.32	1204.52	1422.08	2003.35	1481.83
12.21_372.2508n	395.24	12.211	pos	TXB1	LMFA03030008	Lipids and lipid-like molecules	Fatty Acyls	Eicosanoids	M+H, M+Na	C20H36O6	46.9	37	-1.05873	1.3357	0.0110211	0.0354971	-4.16519	0.0557383	23.7045	425.281	22.5251	27.9604	21.0054	34.4502	17.6454	18.6403	323.993	468.508	538.686	964.704	184.791	71.0062
10.59_460.2692m/z	460.269	10.59	pos	Scillirosidin	LMST01130002	Lipids and lipid-like molecules	Sterol Lipids	Sterols	M+NH4	C26H34O6	46.8	36.3	-0.408013	2.04463	0.000179761	0.00167564	0.726105	1.65417	1812.21	1095.54	1728.93	1544.73	1762.44	1958.14	1998.4	1880.59	1119.23	1172.4	783.18	1015.71	1531.19	951.53
12.10_481.3155m/z	481.315	12.1009	neg	Varanic acid	HMDB0002195	Lipids and lipid-like molecules	Steroids and steroid derivatives	Bile acids, alcohols and derivatives	M+FA-H	C26H44O5	46.8	45	-3.71078	1.17169	0.000754083	0.00478267	1.52953	2.88691	372.938	129.183	414.025	527.819	421.07	364.318	336.977	173.421	131.998	75.624	127.615	87.1904	175.969	176.699
0.81_230.9911m/z	230.991	0.812483	neg	2-Phospho-D-glyceric acid	HMDB0003391	Organic oxygen compounds	Organooxygen compounds	Carbohydrates and carbohydrate conjugates	M+FA-H	C3H7O7P	46.7	38.2	-0.160434	1.65971	0.000129814	0.00133627	0.847311	1.79914	1050.48	583.877	1034.42	1301.74	1060.95	1033.89	1035.4	836.48	571.472	488.045	601.642	516.021	811.448	514.635
5.39_244.1316n	243.124	5.38587	neg	Polyethylene, oxidized	HMDB0032472	Lipids and lipid-like molecules	Fatty Acyls	Fatty acids and conjugates	M-H, 2M-H, M-H2O-H	C12H20O5	46.7	37.6	2.16632	4.21002	0.00132935	0.00732326	1.89968	3.7313	4594.41	1231.32	4384.51	3220.38	3188.07	3034.03	6339.25	7400.21	1048.8	1293.99	1502.37	1418.48	920.727	1203.53
8.90_330.2396n	313.236	8.90032	pos	9,12,13-TriHOME	LMFA02000014	Lipids and lipid-like molecules	Fatty Acyls	Octadecanoids	M+H-H2O, M+NH4, 2M+H, 2M+Na, 2M+NH4	C18H34O5	46.7	41.1	-3.18608	1.8907	0.0479493	0.104019	-0.896127	0.537327	1099.22	2045.71	1038.2	1002.25	1528.77	1437.59	242.405	1346.09	1902.44	2393.48	2072.91	3219.92	426.517	2259.02
12.11_573.4504m/z	573.45	12.1105	pos	DG(13:0/20:5(5Z,8Z,11Z,14Z,17Z)/0:0)[iso2]	98387	Unclassified	Unclassified	Unclassified	M+H	C36H60O5	46.6	35.5	-1.59647	3.16759	0.00937524	0.0316361	6.02496	65.1169	2180.66	33.4884	2065.84	3664.12	3339.77	3600.93	26.3826	386.911	3.24357	83.9385	2.84201	110.906	3.73129e-09	3.73129e-09
2.03_469.1455m/z	469.145	2.0294	pos	Phenethyl rutinoside	HMDB0032622	Organooxygen compounds	Carbohydrates and carbohydrate conjugates	Glycosyl compounds	M+K	C20H30O10	46.6	46.5	-3.62449	1.1399	0.0479205	0.103987	-1.17127	0.444031	259.886	585.289	272.215	72.4183	101.947	105.457	234.146	773.135	844.103	647.668	428.597	456.068	280.609	854.689
10.30_249.1842m/z	249.184	10.3022	pos	4-Hydroxy-3-methoxy-2,10-bisaboladien-9-one	HMDB0033917	Lipids and lipid-like molecules	Prenol lipids	Sesquiterpenoids	M+H-H2O	C16H26O3	46.5	73.5	-2.64436	1.49263	0.0295503	0.0725668	0.676877	1.59868	1421.95	889.456	1409.22	1931.64	1670.78	1839.51	947.329	733.232	927.524	763.889	800.814	790.984	1191.2	862.328
10.99_211.1327m/z	211.133	10.9944	pos	(±)-Jasmonic Acid	62988	Unclassified	Unclassified	Unclassified	M+H	C12H18O3	46.5	38	-0.913513	1.28323	0.00604123	0.0228446	1.56927	2.96754	511.128	172.24	555.469	689.972	641.768	733.591	185.132	260.836	172.171	240.762	174.197	233.156	108.345	104.807
13.97_308.2328n	309.24	13.9683	pos	methyl 9,10-epoxy-12,15-octadecadienoate	74809	Lipids and lipid-like molecules	Fatty Acyls	Fatty Acids and Conjugates	M+H, M+K, M+Na, 2M+NH4, 2M+Na	C19H32O3	46.5	42.3	-7.68472	7.74562	0.000139778	0.00141047	-1.05428	0.481538	9103.96	18906	8459.89	9611.03	6493.99	9651.28	4869.84	15537.7	21202.9	18170.9	20630.7	17732	16927.4	18772.1
9.99_454.2351n	455.242	9.98708	pos	PG(14:1(9Z)/0:0)	80023	Unclassified	Unclassified	Unclassified	M+H-H2O, M+H	C20H39O9P	46.5	43.3	4.2396	3.01693	1.3726e-05	0.00027487	-1.41862	0.37407	865.955	2314.95	849.335	702.166	519.781	610.028	1077.57	1436.86	2583.46	2130.94	2450.36	1891.94	2653.5	2179.52
6.18_297.1339m/z	297.134	6.18132	neg	3alpha-Hydroxyoreadone	HMDB0036047	Organoheterocyclic compounds	Naphthofurans	Unclassified	M+FA-H	C14H20O4	46.4	35.8	-1.87887	1.1703	2.80366e-06	9.6411e-05	-2.22931	0.21326	57.9343	271.66	53.8287	86.2422	81.9393	73.1	34.0291	18.4664	244.36	253.991	358.906	223.421	294.037	255.243
3.17_421.1644m/z	421.164	3.1665	neg	Sophoraflavanone D	LMPK12140473	Lipids and lipid-like molecules	Polyketides	Flavonoids	M-H2O-H	C25H28O7	46.3	42.5	-2.80747	1.06962	0.0110611	0.0355844	1.13193	2.19152	456.155	208.145	422.649	637.687	662.376	547.588	216.668	249.963	199.916	204.687	225.793	265.548	165.087	187.839
17.17_814.5617m/z	814.562	17.1676	neg	PS(20:1(11Z)/18:1(9Z))	HMDB0112547	Lipids and lipid-like molecules	Glycerophospholipids	Glycerophosphoserines	M-H	C44H82NO10P	46.2	44.2	1.66853	1.91159	1.18931e-06	5.885e-05	-2.14281	0.226439	170.443	752.712	231.709	228.898	171.215	152.588	140.484	97.7644	616.019	648.149	758.043	724.075	975.423	794.561
6.05_243.1240m/z	243.124	6.05482	neg	Phaseolic acid	HMDB0031897	Lipids and lipid-like molecules	Fatty Acyls	Fatty acids and conjugates	M-H2O-H	C12H22O6	46.2	32.5	0.673252	1.1196	0.0304325	0.074113	3.05387	8.30438	348.782	41.9997	331.274	113.092	117.204	96.5292	712.727	721.866	34.7371	38.763	49.4971	40.8692	40.5885	47.5435
9.25_359.2430m/z	359.243	9.24962	neg	12,13-DiHOME	LMFA02000230	Lipids and lipid-like molecules	Fatty Acyls	Octadecanoids	M+FA-H	C18H34O4	46.2	38.7	-2.84084	1.44469	0.0192832	0.0531278	1.45765	2.7466	747.275	272.073	725.527	1154.17	1044.53	1038.68	223.114	297.632	223.308	374.617	313.649	402.563	156.211	162.09
2.58_784.1522m/z	784.152	2.5837	neg	Flavin adenine dinucleotide (FAD)	2302	Unclassified	Unclassified	Unclassified	M-H	C27H33N9O15P2	46.1	44.8	2.95321	1.72863	3.88332e-07	2.92685e-05	1.34511	2.5405	768.082	302.335	699.902	842.619	744.316	855.07	823.202	643.381	341.464	262.447	291.992	237.024	358.961	322.12
4.04_481.2285m/z	481.229	4.03895	pos	2-O-(beta-D-galactopyranosyl-(1->6)-beta-D-galactopyranosyl) 2S-hydroxynonanoic acid	LMFA13010046	Lipids and lipid-like molecules	Fatty Acyls	Fatty acyl glycosides	M+H-H2O	C21H38O13	46.1	35.2	1.12208	2.09527	9.51221e-10	3.40313e-06	1.23639	2.35608	1182.93	502.076	1122.13	1152.08	1178.82	1145.82	1229.62	1269.11	528.714	406.661	506.357	482.304	540.834	547.585
0.67_383.1000m/z	383.1	0.667983	neg	alpha-Hydrojuglone 4-O-b-D-glucoside	HMDB0034242	Organic oxygen compounds	Organooxygen compounds	Carbohydrates and carbohydrate conjugates	M+FA-H	C16H18O8	46	39	4.82438	1.41883	0.00175385	0.00904963	0.728995	1.65748	970.416	585.475	1098.32	646.658	799.94	961.617	1184.54	1131.42	668.241	596.89	484.701	575.644	662.294	525.084
1.27_128.0352m/z	128.035	1.26945	neg	Pyrroline hydroxycarboxylic acid	HMDB0001369	Organic acids and derivatives	Carboxylic acids and derivatives	Amino acids, peptides, and analogues	M-H	C5H7NO3	46	32.9	-1.1916	2.85925	0.000337223	0.00265816	2.11191	4.32263	1829.61	423.262	1797.03	2834.25	1834.53	2155.34	1378.74	977.758	547.821	516.079	348.561	302.208	465.178	359.727
13.02_354.2405n	355.248	13.0191	pos	(-)-Enunicelline	LMPR0104210002	Lipids and lipid-like molecules	Prenol lipids	Isoprenoids	M+H, M+Na, M+NH4, M+H-H2O	C20H34O5	46	34	-0.4362	1.87314	2.6246e-08	8.78202e-06	-2.9702	0.127609	78.1902	612.734	83.1971	76.2738	73.719	68.0885	82.6952	85.1674	648.654	511.612	751.322	630.165	583.5	551.15
6.69_339.1808m/z	339.181	6.68678	neg	Gingerol	HMDB0005783	Benzenoids	Phenols	Methoxyphenols	M+FA-H	C17H26O4	46	36.5	-1.57273	1.39149	0.000100569	0.00111447	-1.57615	0.335377	160.925	479.834	149.964	254.239	234.14	217.559	60.5922	49.0556	460.959	397.602	602.849	378.649	561.855	477.086
0.65_397.0937m/z	397.094	0.65265	neg	Daidzin	HMDB0033991	Phenylpropanoids and polyketides	Isoflavonoids	Isoflavonoid O-glycosides	M-H2O-H	C21H20O9	45.9	48.9	2.03444	1.12537	0.000210876	0.00187817	-0.330423	0.795303	881.657	1108.58	886.758	940.123	856.358	908.593	805.23	892.88	1066.66	1013.45	1020.63	1197.49	1146.48	1206.76
10.14_326.2078n	309.205	10.1437	pos	2,3-dinor-8-iso-PGF2a	36202	Unclassified	Unclassified	Unclassified	M+H-H2O, 2M+Na, 2M+NH4, 2M+K	C18H30O5	45.9	41.3	-4.55272	1.90058	0.0111131	0.035715	-0.629173	0.646547	1408.06	2177.82	1262.66	1731.35	1514.82	1410.93	1471.14	1057.49	2025.47	1608.43	2272.89	1711.85	3175.07	2273.23
11.61_511.3258m/z	511.326	11.6135	neg	3alpha,7alpha,16alpha,22S-Tetrahydroxy-5beta-cholestan-26-oic acid	LMST04030208	Lipids and lipid-like molecules	Sterol Lipids	Bile acids and derivatives	M+FA-H	C27H46O6	45.9	39.9	-3.9762	1.60773	3.05188e-07	2.57376e-05	-3.26662	0.103908	46.4011	446.559	45.3221	66.9797	58.1643	73.7418	7.3641	26.8347	439.739	345.308	479.129	420.984	578.745	415.452
13.06_326.2449n	309.238	13.0622	pos	11-methoxy-12,13-epoxy-9-octadecenoic acid	LMFA01080007	Lipids and lipid-like molecules	Fatty Acyls	Fatty Acids and Conjugates	M+H, M+NH4, 2M+Na, 2M+H, M+H-H2O	C19H34O4	45.9	34.4	-2.41777	3.40629	8.08907e-07	4.60409e-05	-2.40924	0.188255	409.944	2177.6	389.393	323.724	284.638	346.379	269.831	845.696	2268.76	1707.72	2695.95	2018.45	2344.19	2030.53
9.46_453.2269m/z	453.227	9.45862	pos	(2S)-2'-Methoxykurarinone	LMPK12140500	Lipids and lipid-like molecules	Polyketides	Flavonoids	M+H	C27H32O6	45.9	36	-0.535688	2.7736	4.25656e-07	3.02684e-05	-1.79363	0.288445	484.175	1678.57	462.719	492.077	341.327	392.315	569.682	646.932	1699.54	1537	1767.04	1431.94	2073.76	1562.15
9.99_328.2253n	351.214	9.98708	pos	9,12,13,TriHODE	74690	Unclassified	Unclassified	Unclassified	M+H, M+Na, M+NH4	C18H32O5	45.9	33	0.945627	1.71151	0.0101681	0.0334597	-0.351597	0.783716	2299.27	2933.8	2246.72	2121.36	2004.87	2166.62	2895.45	2360.57	3067.09	2733.15	2824.89	2346.59	3260.66	3370.43
10.45_676.3647n	694.399	10.4456	pos	Gingerglycolipid A	95526	Lipids and lipid-like molecules	Glycerolipids	Glycosylglycerols	M+NH4, M+Na, M+H	C33H56O14	45.8	36.6	-3.36872	2.52563	0.000111298	0.00119777	4.72178	26.3875	1132.71	42.9261	1158.66	1149.59	1195.43	1864.14	884.295	544.159	49.7711	36.4088	53.7035	35.9612	33.5061	48.2062
2.16_157.0734n	158.081	2.1599	pos	N-ACETYLPROLINE	43543	Organic acids and derivatives	Carboxylic acids and derivatives	Amino acids, peptides, and analogues	M+H, M+NH4, M+H-H2O	C7H11NO3	45.8	35	-3.45063	1.15811	0.000165549	0.00158134	1.21096	2.31492	391.318	169.042	371.858	469.219	405.899	363.235	482.693	255.001	153.547	138.517	157.162	139.222	252.558	173.244
7.86_212.1409n	213.148	7.85788	pos	Cucurbic acid	HMDB0029388	Lipids and lipid-like molecules	Fatty Acyls	Lineolic acids and derivatives	M+H, M+NH4, M+H-H2O	C12H20O3	45.8	33.9	-1.58107	2.31529	0.0112929	0.0361189	1.10952	2.15774	2178.21	1009.49	2143.06	2966.88	2938.38	2765.18	735.476	1520.26	1063.17	1196.17	799.04	1240.39	736.409	1021.75
10.36_264.2085n	309.207	10.3629	neg	(Z)-heptadec-14-en-11-ynoic acid	LMFA01031149	Lipids and lipid-like molecules	Fatty Acyls	Fatty Acids and Conjugates	M-H, M+FA-H	C17H28O2	45.7	32.3	-1.64588	5.22536	0.000875794	0.00535998	1.14583	2.21273	9310.1	4207.52	10023.1	10814.4	10496.4	11970.6	5090.73	7465.45	4131.49	4908.38	4592.28	5112.05	3259.4	3241.5
7.30_428.2988m/z	428.299	7.29525	pos	PGF2alpha-dihydroxypropanylamine	74971	Unclassified	Unclassified	Unclassified	M+H	C23H41NO6	45.7	38	-4.34393	1.54504	0.00343906	0.0150232	3.79329	13.8641	499.773	36.0479	506.286	844.151	486.163	825.024	178.194	158.822	30.5225	49.6202	34.1002	46.6455	21.1258	34.2733
8.11_565.2274m/z	565.227	8.10553	pos	(7'R)-(+)-Lyoniresinol 9'-glucoside	HMDB0038922	Lignans, neolignans and related compounds	Lignan glycosides	Unclassified	M+H-H2O	C28H38O13	45.7	34.6	-0.931585	4.14652	0.0237754	0.0618717	5.40077	42.2469	4047.79	95.8129	3753.02	1432.75	1016.85	1194.8	9699.51	7189.84	123.449	61.0583	97.8426	115.674	109.104	67.7491
0.71_126.0309n	127.038	0.71115	pos	4-Hydroxy-2H-pyran-3-carboxaldehyde	87530	Organoheterocyclic compounds	Pyrans	Unclassified	M+H, 2M+H, M+H-H2O	C6H6O3	45.6	37.7	-6.28686	2.08735	0.00186315	0.00943275	-0.560982	0.677841	1772.09	2614.32	1700.47	1663.16	1652.61	1493.6	2185.43	1937.29	2443.32	2253.19	2365.3	2439.92	3406.4	2777.8
0.85_192.0269n	230.99	0.848133	pos	Diketogulonic acid	HMDB0005971	Organic oxygen compounds	Organooxygen compounds	Carbohydrates and carbohydrate conjugates	M+K, 2M+Na, 2M+NH4, 2M+K	C6H8O7	45.6	46.7	-0.774847	1.47125	1.89634e-05	0.00034097	1.32762	2.50989	589.898	235.029	562.033	752.242	635.813	651.336	437.881	500.083	226.002	219.699	222.836	264.095	251.754	225.79
11.34_276.2085n	277.216	11.3385	pos	Stearidonic Acid	62963	Lipids and lipid-like molecules	Fatty Acyls	Lineolic acids and derivatives	M+H, M+K, M+Na, 2M+H, M+H-H2O	C18H28O2	45.6	31	-1.39383	14.5556	0.0171159	0.0487156	2.53731	5.80507	57771.6	9951.93	59601.7	95371.7	85603.5	90979.3	4371.41	10702	10773.3	13813.6	7187.21	13796.4	5905.91	8235.11
12.11_434.3393n	417.336	12.1105	pos	3alpha,7alpha,12alpha-trihydroxy-5beta-cholestan-26-al	LMST04030164	Lipids and lipid-like molecules	Sterol Lipids	Bile acids and derivatives	M+H-H2O, M+H	C27H46O4	45.6	35.3	-0.68863	3.03768	0.0101106	0.0333054	5.24134	37.8269	2040.8	53.9511	1898.47	3445.19	3125.29	3384.5	44.0238	347.323	25.5872	96.498	28.4234	122.454	26.9042	23.8396
8.51_372.1566n	373.164	8.51167	pos	6,7-dihydroxy Bergamottin	45187	Unclassified	Unclassified	Unclassified	M+H-H2O, M+H	C21H24O6	45.6	32.1	-1.72543	1.55529	0.0293903	0.0722624	6.3958	84.2029	564.961	6.70952	491.812	213.97	141.958	177.071	1520.88	844.075	4.52319	0.493984	3.12561	13.0011	5.55912	13.5541
0.71_487.1764m/z	487.176	0.711817	neg	Piperaduncin B	LMPK12120468	Lipids and lipid-like molecules	Polyketides	Flavonoids	M-H2O-H	C29H30O8	45.5	40.9	0.410198	1.63272	0.0375587	0.0867267	0.300377	1.23147	3382.7	2746.89	3229.6	3314.13	3107.27	4430.64	3214.35	3000.22	2990.25	3131.82	2142.14	2459.75	2728.62	3028.78
12.99_290.2241n	291.231	12.9914	pos	Stearidonic Acid methyl ester	44892	Unclassified	Unclassified	Unclassified	M+H, 2M+H	C19H30O2	45.5	31.9	-1.76596	4.654	0.0238074	0.061918	1.87216	3.66082	7001.18	1912.46	6777.92	10246.8	8699.46	12751.4	581.831	2949.58	1540.74	3066.87	1366.45	3356.1	767.565	1377.06
2.13_320.1342m/z	320.134	2.13157	pos	4-O-alpha-D-Galactopyranosylcalystegine B2	HMDB0038228	Organic oxygen compounds	Organooxygen compounds	Carbohydrates and carbohydrate conjugates	M+H-H2O	C13H23NO9	45.5	40	0.631495	1.18224	0.00192066	0.00965286	1.21836	2.32682	441.964	189.943	413.463	468.346	429.313	371.137	684.152	285.375	142.044	147.848	192.566	143.817	304.924	208.462
7.69_355.1756m/z	355.176	7.69105	neg	Botrydial	LMPR0103640001	Lipids and lipid-like molecules	Prenol lipids	Isoprenoids	M+FA-H	C17H26O5	45.5	34.4	-2.01304	1.25877	2.74784e-08	8.78202e-06	-2.85788	0.137941	38.8553	281.681	32.1399	52.2833	44.6838	66.1621	21.9377	15.9253	244.159	273.233	335.298	258.726	307.537	271.132
9.18_389.2536m/z	389.254	9.18113	neg	12,13-dihydroxy-11-methoxy-9-octadecenoic acid	LMFA01080006	Lipids and lipid-like molecules	Fatty Acyls	Fatty Acids and Conjugates	M+FA-H	C19H36O5	45.4	30.7	-2.55015	2.15367	0.00168985	0.00880033	-1.65951	0.316547	414.661	1309.95	408.501	334.336	334	686.752	139.176	585.2	1061.98	1766.79	1385.6	1893.39	605.453	1146.48
11.40_529.3006m/z	529.301	11.4035	neg	Goshonoside F1	HMDB0038539	Lipids and lipid-like molecules	Prenol lipids	Terpene glycosides	M+FA-H	C26H44O8	45.3	31.2	-2.47003	3.4948	9.02427e-05	0.00104189	-1.48288	0.357774	1155.03	3228.38	1124.41	1446.05	1371.23	2080.81	163.89	743.795	3015.49	3419.1	3506.94	3868.46	2508.24	3052.07
16.09_390.2769n	413.266	16.0924	pos	D8'-Merulinic acid A	HMDB0041454	Benzenoids	Benzene and substituted derivatives	Benzoic acids and derivatives	M+Na, 2M+Na, 2M+NH4, M+K, M+NH4	C24H38O4	45.3	36.5	-0.190409	6.42167	0.00952769	0.0319691	0.392032	1.31224	36104.8	27513.9	30094	34994.8	33036	36607.5	44178.2	37718.4	25338.4	23271.1	25830	24788.1	35173.7	30681.9
2.32_343.1030m/z	343.103	2.31988	neg	Domesticoside	HMDB0029647	Organic oxygen compounds	Organooxygen compounds	Carbohydrates and carbohydrate conjugates	M-H	C15H20O9	45.3	34.5	-1.25814	1.12099	4.17895e-06	0.00012312	1.38765	2.61651	319.852	122.243	300.505	395.33	323.061	333.47	314.564	252.181	83.2902	114.442	121.277	135.118	164.846	114.487
6.42_430.2792m/z	430.279	6.41697	pos	AL 8810 ethyl amide	45268	Unclassified	Unclassified	Unclassified	M+H	C26H36FNO3	45.3	43.8	9.37279	1.45651	0.021767	0.0580734	-1.0858	0.471131	444.151	942.734	411.54	405.321	264.47	277.537	846.28	459.758	702.316	593.802	921.982	609.466	1574.94	1253.9
11.98_237.1837m/z	237.184	11.9833	pos	Lubiminol	HMDB0029604	Lipids and lipid-like molecules	Prenol lipids	Sesquiterpenoids	M+H-H2O	C15H26O3	45.2	39.5	-4.8388	1.04349	0.0040036	0.0167907	1.19733	2.29315	379.31	165.41	344.82	584.191	371.515	497.008	207.456	270.867	157.059	161.459	149.418	171.312	191.063	162.149
12.11_312.2522m/z	312.252	12.1105	pos	N-tetradecanoyl-L-Homoserine lactone	64716	Unclassified	Unclassified	Unclassified	M+H	C18H33NO3	45.2	35.7	-3.55805	1.84155	0.00442237	0.0180504	3.64273	12.4903	741.318	59.3517	767.731	1144.26	1020.93	1140.94	99.5042	274.548	34.603	118.01	31.7579	132.972	19.6012	19.1662
11.31_909.6814m/z	909.681	11.3083	neg	20:3-Glc-Sitosterol	LMST01040222	Lipids and lipid-like molecules	Sterol Lipids	Sterols	M+FA-H	C55H92O7	45.1	61.1	-1.25527	1.04555	0.00662314	0.0244816	4.52052	22.9515	242.432	10.5628	195.964	332.876	338.894	462.517	11.9426	112.398	3.4006	21.2002	17.0223	13.8083	3.73129e-09	7.94535
4.99_694.2105n	695.218	4.98788	pos	Sucrose 1',4'-(4,4'-dihydroxy-3,3'-dimethoxy-b-truxinate)	HMDB0036978	Phenylpropanoids and polyketides	Stilbenes	Stilbene glycosides	M+H, M+NH4, M+Na	C32H38O17	45.1	27.7	-0.585497	1.0586	0.00142003	0.00771656	0.666434	1.58715	582.032	366.716	591.828	459.503	552.25	488.995	670.239	729.378	394.392	328.819	306.247	330.765	475.565	364.51
8.72_238.1566n	237.149	8.71798	neg	Geranyl acetoacetate	HMDB0038256	Lipids and lipid-like molecules	Fatty Acyls	Fatty alcohol esters	M-H2O-H, M-H	C14H22O3	45.1	32.6	-1.23372	1.06634	0.0106145	0.0345722	3.2257	9.35477	273.238	29.2084	266.567	473.11	376.968	434.245	37.9998	50.5371	28.7724	33.038	31.8655	39.2213	23.049	19.3043
9.93_282.1828n	263.165	9.93458	neg	Lactapiperanol C	HMDB0033630	Lipids and lipid-like molecules	Prenol lipids	Diterpenoids	M-H2O-H, M-H	C16H26O4	45.1	27.9	-1.2104	1.73513	0.0174338	0.0493611	4.55408	23.4918	706.593	30.0783	685.043	1372.2	1056.89	1106.09	4.98966	14.3421	33.3326	36.6194	21.5852	40.6607	33.3055	14.9664
10.82_677.3172m/z	677.317	10.8189	neg	Coagulin R 3-glucoside	HMDB0033207	Lipids and lipid-like molecules	Steroids and steroid derivatives	Steroid lactones	M+FA-H	C34H48O11	45	27.5	-1.11039	2.07546	3.07096e-05	0.000480741	-4.66826	0.0393291	28.1445	715.614	25.9984	5.03332	13.8537	7.60283	16.1544	100.224	690.398	680.165	1062.75	480.413	476.564	903.395
11.09_699.3799m/z	699.38	11.0869	neg	All-trans-heptaprenyl diphosphate	HMDB0012187	Lipids and lipid-like molecules	Prenol lipids	Polyprenols	M+FA-H	C35H60O7P2	45	33.8	0.431342	1.17641	0.000133458	0.00136324	3.11295	8.65147	258.427	29.8709	305.342	276.901	148.439	182.602	407.277	230.003	20.0046	23.5281	33.7914	27.3239	40.4154	34.1622
11.47_344.2553n	325.238	11.4736	neg	9,10,11-trihydroxy-12Z-octadecenoic acid	LMFA05000713	Lipids and lipid-like molecules	Fatty Acyls	Fatty alcohols	M-H2O-H, M-H	C19H36O5	45	29	-2.6982	1.17381	0.000183202	0.00169693	-1.20179	0.434735	179.84	413.677	117.518	173.627	166.153	171.846	227.352	222.541	450.927	343.86	531.151	496.461	341.015	318.646
13.06_289.2172m/z	289.217	13.0622	pos	5-Androstene-3b,16a,17a-triol	HMDB0000540	Lipids and lipid-like molecules	Steroids and steroid derivatives	Androstane steroids	M+H-H2O	C19H30O3	45	39.8	3.35708	1.18364	0.0142847	0.0429302	2.37233	5.17778	385.899	74.5298	373.855	561.668	540.552	673.962	45.5656	119.794	50.4407	122.443	53.4926	125.462	47.5918	47.7492
5.52_343.2122m/z	343.212	5.52418	neg	(9R,12S,15R)-d10-13-PhytoF[13S,16R]	LMFA02040015	Lipids and lipid-like molecules	Fatty Acyls	Octadecanoids	M-H	C18H32O6	45	33.1	-1.12716	3.01187	0.0214747	0.0575237	0.691026	1.61443	5690.98	3525.07	5248.85	7011.03	7564.79	7094.85	2959.18	4267.15	2810.57	3747.38	4140.84	4319.43	2855.74	3276.42
8.69_627.2784m/z	627.278	8.68983	neg	PI(17:2(9Z,12Z)/0:0)	LMGP06050015	Lipids and lipid-like molecules	Glycerophospholipids	Glycerophosphoinositols	M+FA-H	C26H47O12P	45	28.9	-0.465281	2.21157	0.00159665	0.0084388	2.82099	7.06649	1025.84	145.17	1001.27	1901.96	727.821	1195.98	863.854	464.163	120.59	180.405	132.54	98.6692	299.203	39.6122
9.09_344.2193n	362.254	9.08513	pos	delta10-13-PhytoF	LMFA02040001	Lipids and lipid-like molecules	Fatty Acyls	Octadecanoids	M+H-H2O, M+H, M+NH4	C18H32O6	45	30.6	-1.65198	1.35777	0.00217819	0.0106049	-1.20632	0.433374	252.971	583.724	234.986	268.044	248.432	290.729	262.129	213.506	564.865	426.475	778.878	352.129	852.993	527.004
9.20_362.1700n	361.163	9.19547	neg	Thyrotropin releasing hormone	HMDB0060080	Organic acids and derivatives	Carboxylic acids and derivatives	Amino acids, peptides, and analogues	M-H, M+FA-H	C16H22N6O4	45	26.4	-0.728328	1.70266	0.0158905	0.0463326	-0.416047	0.749476	1971.76	2630.85	2038.1	2049.96	1882.18	1541.63	2413.23	1905.44	2639.07	2234.11	2482.47	2193.09	3507.33	2729.02
10.83_500.2763m/z	500.276	10.8329	neg	LysoPE(20:4(8Z,11Z,14Z,17Z)/0:0)	HMDB0011518	Lipids and lipid-like molecules	Glycerophospholipids	Glycerophosphoethanolamines	M-H	C25H44NO7P	44.9	37.1	-3.92345	1.30314	2.0915e-06	8.10384e-05	-1.65719	0.317057	125.606	396.162	134.954	125.772	117.968	105.701	157.318	111.921	510.048	398.99	380.365	343.251	419.088	325.231
14.08_340.2613n	363.25	14.0838	pos	PGE1 alcohol	LMFA03010053	Lipids and lipid-like molecules	Fatty Acyls	Eicosanoids	M+NH4, M+K, M+Na, M+H, M+H-H2O	C20H36O4	44.9	27.9	-0.265379	2.02335	9.40864e-05	0.00106966	-1.7618	0.294879	276.302	937.002	273.496	316.476	248.688	344.928	144.642	329.585	1139.3	678.135	1307.52	966.399	797.794	732.857
9.99_490.2563n	473.253	9.98708	pos	Lucidenic acid J	90960	Unclassified	Unclassified	Unclassified	M+H-H2O, M+H	C27H38O8	44.9	26.6	-0.851914	4.28637	2.20682e-07	2.11164e-05	-1.99651	0.250605	941.254	3755.93	899.628	801.92	651.798	754.347	1063.41	1476.42	4204.54	3451.29	4031.41	3056.86	4224.48	3566.99
11.31_478.2926m/z	478.293	11.3083	neg	LysoPE(18:1(9Z)/0:0)	HMDB0011506	Lipids and lipid-like molecules	Glycerophospholipids	Glycerophosphoethanolamines	M-H	C23H46NO7P	44.8	30.6	-2.77008	3.08067	5.32885e-06	0.000144966	-1.71983	0.303584	667.945	2200.2	817.803	694.963	619.905	634.367	719.455	521.174	2922.36	2395.22	2137.92	2006.97	2026.78	1711.96
12.43_293.1768m/z	293.177	12.4283	neg	6-Gingerol	45734	Benzenoids	Phenols	Methoxyphenols	M-H	C17H26O4	44.8	35	3.36173	1.7203	0.00383549	0.0162551	-0.510301	0.702076	1369.14	1950.14	1399.09	1431.92	1611.13	1290.14	1364.9	1117.69	2058.6	1632.26	1822.67	1684.41	2574.83	1928.03
6.39_305.1743m/z	305.174	6.3883	pos	3-Polyprenyl-4-hydroxy-5-methoxybenzoate	HMDB0060379	Benzenoids	Benzene and substituted derivatives	Benzoic acids and derivatives	M+H	C18H24O4	44.8	29.7	-1.31442	1.84938	4.54298e-07	3.14409e-05	-3.31397	0.100553	58.7024	583.794	56.6589	111.975	93.8487	81.9136	5.11701	2.70127	595.289	497.837	723.605	459.882	677.703	548.45
7.84_563.2132m/z	563.213	7.84222	neg	(+)-Lyoniresinol 9-glucoside	HMDB0041148	Lignans, neolignans and related compounds	Lignan glycosides	Unclassified	M-H2O-H	C28H38O13	44.7	25.7	-0.38012	5.29643	0.0140195	0.0423297	5.30266	39.4693	6203.5	157.173	5880.22	2553.12	2393.09	2175.91	14377.2	9841.43	233.723	108.899	142.963	261.57	128.392	67.4891
9.49_306.1826n	305.175	9.48845	neg	Capsiate	HMDB0034780	Benzenoids	Phenols	Methoxyphenols	M-H2O-H, M-H	C18H26O4	44.7	31.7	-1.67048	1.27822	0.0231304	0.0605775	0.996151	1.99467	762.489	382.263	779.491	1200.34	1009.34	875.964	328.794	381.001	352.421	389.487	405.087	417.441	392.119	337.022
10.36_156.1149n	155.108	10.3629	neg	2-Nonenoic acid	HMDB0031271	Lipids and lipid-like molecules	Fatty Acyls	Fatty acids and conjugates	M-H2O-H, M-H	C9H16O2	44.6	25.4	-1.04872	1.44229	0.00830034	0.0289361	1.71169	3.27545	634.799	193.805	684.905	862.17	873.326	908.499	187.537	292.355	175.835	290.977	215.415	290.889	94.0063	95.7089
12.99_274.1930n	275.2	12.9914	pos	9Z-Octadecene-12,14-diynoic acid	LMFA01030739	Lipids and lipid-like molecules	Fatty Acyls	Fatty Acids and Conjugates	M+H-H2O, M+H	C18H26O2	44.6	28.1	-0.98735	1.28504	0.0120976	0.0380403	-0.579497	0.669197	659.857	986.042	657.155	712.294	723.458	890.617	186.187	789.429	875.88	980.186	1133.88	959.166	1035.98	931.155
6.99_618.3049m/z	618.305	6.98643	pos	PKOHA-PS	LMGP20040010	Lipids and lipid-like molecules	Glycerophospholipids	Oxidized glycerophospholipids	M+H-H2O	C29H50NO12P	44.6	33.7	1.70884	1.1794	0.00027884	0.00230791	28.8904	4.976e+08	249.846	5.02103e-07	217.478	163.092	183.792	167.901	321.756	445.057	3.73129e-09	3.73129e-09	3.73129e-09	3.73129e-09	3.73129e-09	2.99396e-06
7.15_397.1828m/z	397.183	7.14942	pos	Pteroside P	91668	Unclassified	Unclassified	Unclassified	M+H	C20H28O8	44.6	41.8	-7.26768	1.40788	2.22529e-05	0.000379351	-3.13059	0.114182	40.3227	353.144	44.0163	64.2837	62.8134	62.186	2.95384	5.68323	380.247	265.149	465.668	207.061	432.076	368.666
11.38_409.2565m/z	409.257	11.381	pos	15R-PGE2 methyl ester, 15-acetate	LMFA03010201	Lipids and lipid-like molecules	Fatty Acyls	Eicosanoids	M+H	C23H36O6	44.5	33	-4.80037	2.07636	0.00486492	0.0193716	2.6629	6.33306	1034.6	163.365	1033.03	1602.83	1337.08	1529.64	150.783	554.236	89.8808	352.3	111.582	305.774	95.6896	24.9638
2.54_363.0901n	364.097	2.5447	pos	Cefadroxil	HMDB0015271	Organoheterocyclic compounds	Lactams	Beta lactams	M+H-H2O, M+H	C16H17N3O5S	44.5	35.4	3.41647	1.28046	0.0162749	0.0470545	0.511942	1.42597	1215.06	852.093	1168.33	1230.59	1146.42	1224.33	1491.97	1028.7	793.74	682.075	792.88	566.911	1332.62	944.327
0.71_729.2308m/z	729.231	0.711817	neg	Citbismine C	HMDB0041435	Organoheterocyclic compounds	Quinolines and derivatives	Benzoquinolines	M+FA-H	C37H36N2O11	44.4	38.2	1.03773	6.80315	0.000976172	0.00583159	-1.57813	0.334916	4136.3	12350.3	3898.77	2158.92	2821.99	2428.82	4930.34	8578.97	12970.5	10127.3	11809.3	7197.62	14025.9	17971
1.00_412.1452m/z	412.145	1.00497	neg	Casuarine 6-alpha-D-glucoside	HMDB0031999	Organooxygen compounds	Carbohydrates and carbohydrate conjugates	Glycosyl compounds	M+FA-H	C14H25NO10	44.4	27.9	-2.32908	1.96033	0.0165096	0.0475457	0.420839	1.33871	3394.33	2535.53	3296.74	4279.46	3632.59	3619.74	2817.96	2719.48	2318.64	2145.71	2455.11	2408.16	3408.71	2476.85
1.41_514.2129m/z	514.213	1.40812	neg	20-COOH-leukotriene E4	HMDB0012634	Organic acids and derivatives	Carboxylic acids and derivatives	Amino acids, peptides, and analogues	M+FA-H	C23H35NO7S	44.4	37.5	2.77142	1.1795	0.00116299	0.00666193	4.30392	19.7519	284.736	14.4157	157.675	168.065	237.335	297.341	287.848	560.153	2.86306	18.1136	17.4144	34.5097	3.73129e-09	13.5932
1.44_685.1832m/z	685.183	1.4361	neg	Bis-gamma-glutamylcysteinylbis-beta-alanine	HMDB0029413	Organic acids and derivatives	Peptidomimetics	Hybrid peptides	M+FA-H	C22H36N6O12S2	44.4	33	2.63632	1.50803	0.0267174	0.0673613	0.690777	1.61415	1322.25	819.158	1170.72	1127.93	1305.88	1041.29	2188.41	1099.25	803.073	803.71	663	657.188	1188.1	799.88
1.60_283.0683m/z	283.068	1.60443	neg	Xanthosine	HMDB0000299	Nucleosides, nucleotides, and analogues	Purine nucleosides	Unclassified	M-H	C10H12N4O6	44.4	40.4	-0.390002	1.02551	0.00183625	0.00934132	1.53912	2.90617	295.619	101.721	290.887	377.777	335.884	354.15	309.193	105.82	71.3327	82.8188	102.191	63.4537	214.016	76.5135
11.10_338.2685m/z	338.268	11.095	pos	(7R,E)-8-((1S,Z)-1-hydroxy-1-methylhexahydro-2H-quinolizin-3(4H)-ylidene)-4,7-dimethyloct-4-ene-2,3-diol	263754	Unclassified	Unclassified	Unclassified	M+H	C20H35NO3	44.4	26.5	-1.39864	1.51403	0.000410374	0.00305946	2.68672	6.43849	484.525	75.2544	460.334	310.041	377.287	313.058	741.209	705.22	82.3534	60.2207	75.7544	70.005	77.1016	86.0916
3.17_327.1087m/z	327.109	3.1665	neg	1-(3-Hydroxy-4-Methoxyphenyl)-1,2-ethanediol 3'-O-b-D-glucoside	HMDB0035057	Organic oxygen compounds	Organooxygen compounds	Carbohydrates and carbohydrate conjugates	M-H2O-H	C15H22O9	44.4	25.8	0.371129	1.17961	1.37949e-06	6.32909e-05	-1.14366	0.452611	181.195	400.333	165.754	165.94	224.997	159.294	182.128	189.058	367.568	373.39	398.573	348.806	446.966	466.695
16.09_575.3920m/z	575.392	16.0924	pos	Tuberoside	HMDB0039054	Lipids and lipid-like molecules	Steroids and steroid derivatives	Steroidal glycosides	M+H-H2O	C34H56O8	44.3	34.7	-3.70456	1.18178	0.0388858	0.0890344	0.278383	1.21284	1880.01	1550.1	1819.92	2108.88	1772.3	1603.48	2140.04	1835.45	1446.2	1231.91	1403.68	1453.43	1902.15	1863.21
8.32_310.2146n	309.207	8.31702	neg	7S,8S-DiHOTrE	LMFA02000226	Lipids and lipid-like molecules	Fatty Acyls	Octadecanoids	M-H, 2M-H	C18H30O4	44.3	25.3	0.695803	6.36942	1.21271e-05	0.000251075	-1.69178	0.309545	2918.3	9427.69	2911.59	3920.28	3896.5	3935.69	1253.7	1592.02	9379.63	7805.27	9647.7	7919.76	12159.4	9654.41
0.74_453.1023m/z	453.102	0.742483	neg	3,4,5-trihydroxy-6-{[2-hydroxy-1-(1-oxo-1H-isochromen-3-yl)but-3-en-1-yl]oxy}oxane-2-carboxylic acid	HMDB0130091	Lipids and lipid-like molecules	Fatty Acyls	Fatty acyl glycosides	M+FA-H	C19H20O10	44.2	33.3	-3.70152	1.01928	0.0463089	0.10142	-0.255017	0.837977	1433.3	1710.43	1430.23	1298.5	1336.16	1948.5	1331.41	1255.01	1723.37	1787.9	1661.74	1776.3	1442.22	1871.04
12.35_480.3076m/z	480.308	12.3506	neg	LysoPE(0:0/18:0)	HMDB0011129	Lipids and lipid-like molecules	Glycerophospholipids	Glycerophosphoethanolamines	M-H	C23H48NO7P	44.2	28.4	-4.09398	2.22777	0.00837464	0.0291398	4.99246	31.8332	1033.73	32.4735	1513.72	564.366	320.563	477.04	2273.13	1053.58	33.7142	24.4858	27.7954	29.0653	43.8514	35.9285
7.21_306.1827n	307.19	7.20775	pos	5'-Carboxy-gamma-chromanol	HMDB0012799	Unclassified	Unclassified	Unclassified	M+H-H2O, M+H	C18H26O4	44.2	25.6	-1.26986	2.2081	2.37002e-06	8.7825e-05	-1.76377	0.294478	318	1079.88	319.504	428.776	443.88	383.616	173.56	158.666	986.605	931.695	1318.01	955.91	1160.11	1126.93
7.44_325.2016m/z	325.202	7.43707	neg	(9R,13R,16R)-d10-12-PhytoF[12S,15R]	LMFA02040038	Lipids and lipid-like molecules	Fatty Acyls	Octadecanoids	M-H2O-H	C18H32O6	44.2	27.5	-1.31962	5.99483	0.00880164	0.0302525	0.996516	1.99518	15397.7	7717.48	14955.1	20427	20175.4	19354	7299.36	10175.4	6527.75	8380.36	8678.65	9479.13	5398.36	7840.61
1.94_481.1062m/z	481.106	1.93742	pos	N,N'-Bis(gamma-glutamyl)cystine	HMDB0038458	Organic acids and derivatives	Carboxylic acids and derivatives	Amino acids, peptides, and analogues	M+H-H2O	C16H26N4O10S2	44.1	38.2	0.898987	1.03142	0.000147513	0.00146369	1.53887	2.90567	280.033	96.3745	255.118	272.056	206.625	245.036	310.454	390.908	103.933	77.768	75.629	89.5124	57.5991	173.806
10.70_294.2194n	293.212	10.695	neg	9(S)-HOTrE	36030	Unclassified	Unclassified	Unclassified	M-H, 2M-H, M-H2O-H	C18H30O3	44.1	22.8	-0.357561	19.9105	0.0175019	0.0494919	2.57466	5.95729	107858	18105.2	111991	175205	162433	171382	6418	19716.7	17561.5	26273.6	13192.6	28329.8	8095.13	15178.2
3.55_330.0376n	313.034	3.55047	pos	2,3-Di-O-methylellagic acid	HMDB0041395	Phenylpropanoids and polyketides	Tannins	Hydrolyzable tannins	M+H-H2O, M+H	C16H10O8	44.1	26.3	0.180165	1.8993	0.0126361	0.0392231	-0.327429	0.796955	3231.38	4054.66	3142.36	3529.34	3039.97	3121.41	3770.56	2784.66	4006.89	3643.66	3912.73	3667.86	5159.86	3936.95
1.20_256.0815m/z	256.081	1.20195	pos	Nicotinate D-ribonucleoside	58552	Organic oxygen compounds	Organooxygen compounds	Carbohydrates and carbohydrate conjugates	M+H	C11H13NO6	44	23.1	-0.256018	1.03683	7.29192e-05	0.000898019	-0.535418	0.689959	396.532	574.719	376.535	394.756	410.827	401.237	373.032	422.807	691.184	570.584	562.191	535.734	500.301	588.319
11.46_411.1467m/z	411.147	11.4598	neg	Garcimangosone C	HMDB0036984	Organoheterocyclic compounds	Benzopyrans	1-benzopyrans	M-H	C23H24O7	44	28.2	4.30392	4.58106	0.0064894	0.024137	5.18524	36.3841	4443.98	122.141	4698.07	7822.05	5592.35	7066.15	228.98	1256.27	24.1441	247.569	23.2328	434.021	3.87646	3.73129e-09
13.63_354.3000m/z	354.3	13.6328	pos	Pregnanetriol	HMDB0006070	Lipids and lipid-like molecules	Steroids and steroid derivatives	Pregnane steroids	M+NH4	C21H36O3	44	47.5	-0.736989	1.71972	9.0652e-08	1.35979e-05	-1.44295	0.367814	264.34	718.677	260.802	297.604	248.409	274.987	262.071	242.163	681.544	627.135	816.525	639.72	775.808	771.328
5.36_733.1995m/z	733.199	5.3582	neg	Sagittain B	LMPK12111903	Lipids and lipid-like molecules	Polyketides	Flavonoids	M-H2O-H	C34H40O19	44	37.8	1.22313	2.49793	3.65443e-05	0.000543057	-1.88544	0.270661	381.372	1409.04	321.783	336.218	133.396	246.122	367.58	883.131	995.674	1539.79	1576.61	1490.62	1630.04	1221.48
10.20_341.2324m/z	341.232	10.1966	neg	9S-HODE	LMFA02000188	Lipids and lipid-like molecules	Fatty Acyls	Octadecanoids	M+FA-H	C18H32O3	43.9	29.2	-3.29509	1.71569	1.5344e-05	0.000296741	-3.87051	0.0683693	34.1375	499.311	32.7504	42.335	36.226	59.1296	10.4463	23.9378	468.985	421.758	785.407	484.933	372.67	462.114
12.11_400.3335n	401.341	12.1105	pos	astrogorgiadiol B	LMST03020242	Lipids and lipid-like molecules	Sterol Lipids	Secosteroids	M+H-H2O, M+H	C27H44O2	43.9	24	-1.45229	1.8928	0.00932821	0.0315282	5.99734	63.8823	778.686	12.1894	768.848	1303.48	1188.97	1275.85	10.2271	124.739	3.70071	26.1973	3.373	35.4423	3.13637	1.28663
6.10_428.2640m/z	428.264	6.09732	neg	(5Z,8Z)-3-hydroxytetradecadienoylcarnitine	LMFA07070019	Lipids and lipid-like molecules	Fatty Acyls	Fatty esters	M+FA-H	C21H37NO5	43.9	32.6	-3.5714	1.20605	0.00321895	0.0143261	-1.94724	0.259313	99.2564	382.767	98.2748	115.102	70.0257	60.7302	172.583	78.8229	263.961	229.775	390.071	238.004	665.267	509.525
6.36_171.1487m/z	171.149	6.35897	pos	2-Methyl-4-pentyloxazole	HMDB0037856	Organoheterocyclic compounds	Azoles	Oxazoles	M+NH4	C9H15NO	43.9	24.3	-3.08494	2.0288	0.000842119	0.00521039	1.30702	2.4743	1223.93	494.655	1181.81	1671.19	1356.26	1416.39	1119.66	598.234	430.352	422.386	483.026	458.875	720.758	452.53
9.33_324.1944n	325.202	9.32928	pos	12-oxo-14,18-dihydroxy-9Z,13E,15Z-octadecatrienoic acid	74764	Lipids and lipid-like molecules	Fatty Acyls	Octadecanoids	M+H-H2O, M+Na, M+H	C18H28O5	43.9	26.5	2.31554	1.65025	0.012986	0.0400331	0.644043	1.5627	1641.28	1050.29	1591.77	2157.63	2034.81	1903.29	1186.77	973.422	1043.29	1089.45	1101.55	1009.12	1032.76	1025.54
9.86_955.5026m/z	955.503	9.85792	pos	Gynosaponin I	HMDB0039549	Lipids and lipid-like molecules	Prenol lipids	Triterpenoids	M+K	C47H80O17	43.9	38.1	-0.0690772	1.19433	2.72441e-06	9.48983e-05	-9.72762	0.00117949	0.262689	222.715	3.73129e-09	3.73129e-09	3.73129e-09	3.73129e-09	3.73129e-09	1.57614	252.718	228.768	257.182	106.509	249.654	241.458
10.50_313.2378m/z	313.238	10.501	neg	(9xi,10xi,12xi)-9,10-Dihydroxy-12-octadecenoic acid	HMDB0031679	Lipids and lipid-like molecules	Fatty Acyls	Fatty acids and conjugates	M-H	C18H34O4	43.8	22.4	-2.14652	1.18523	0.000935667	0.00564633	-1.50404	0.352566	133.833	379.597	130.319	116.556	117.354	125.046	203.043	110.68	291.564	356.329	627.361	314.491	376.049	311.784
10.75_212.1404n	195.137	10.7489	pos	8-Hydroxy-4,8-dimethyl-4E,9-decadienoic acid	LMFA01050373	Lipids and lipid-like molecules	Fatty Acyls	Fatty Acids and Conjugates	M+H-H2O, M+H	C12H20O3	43.8	24.5	-4.15674	1.3013	0.00268664	0.0124453	1.36491	2.5756	544.544	211.424	538.416	392.787	361.359	384.907	749.623	840.171	216.817	200.28	220.672	228.342	201.958	200.476
10.92_312.2300n	335.219	10.9222	pos	11S-HpODE	LMFA02000115	Lipids and lipid-like molecules	Fatty Acyls	Octadecanoids	M+Na, 2M+Na, 2M+NH4, M+NH4	C18H32O4	43.8	22.3	-0.118997	6.48576	0.00506378	0.0199577	1.54164	2.91124	13048.5	4482.1	12648.1	17611	16824.1	18839.2	4793.84	7574.62	4555.02	5807.67	4115.94	5472.21	2932.36	4009.4
6.42_341.1963m/z	341.196	6.42113	neg	3beta-Acetoxy-4-oplopanone	LMPR0103350001	Lipids and lipid-like molecules	Prenol lipids	Isoprenoids	M+FA-H	C17H28O4	43.8	24.5	-2.27857	1.19918	0.00330858	0.0146274	-0.787051	0.579528	377.314	651.072	383.036	538.281	467.681	479.858	215.484	179.545	586.27	606.631	823.526	569.998	676.506	643.501
7.41_603.2056m/z	603.206	7.40923	neg	Physalin I	HMDB0034402	Lipids and lipid-like molecules	Steroids and steroid derivatives	Physalins and derivatives	M+FA-H	C29H34O11	43.8	34	-4.90726	1.10205	0.0495025	0.106329	5.29178	39.1727	317.873	8.11467	261.039	85.2444	35.588	63.4052	859.673	602.29	1.35333	2.48923	27.214	2.05425	2.97943	12.5978
0.68_497.1157m/z	497.116	0.68265	neg	b-D-Glucuronopyranosyl-(1->3)-a-D-galacturonopyranosyl-(1->2)-L-rhamnose	HMDB0039728	Organic oxygen compounds	Organooxygen compounds	Carbohydrates and carbohydrate conjugates	M-H2O-H	C18H28O17	43.7	42	1.75329	1.24107	9.2917e-05	0.00105954	-1.16302	0.446578	212.347	475.499	218.983	146.045	158.527	172.897	290.631	287	446.457	422.631	411.899	433.784	620.794	517.426
10.17_366.2392n	349.236	10.1727	pos	5(S),6(R)-Lipoxin A4 methyl ester	45371	Unclassified	Unclassified	Unclassified	M+H-H2O, M+Na	C21H34O5	43.7	34.6	-3.80796	1.57674	0.0474409	0.103211	3.5321	11.5682	688.541	59.5199	702.697	154.225	162.033	126.753	1768.98	1216.56	43.2242	52.3809	54.4301	60.3374	88.5511	58.1958
10.69_291.1952m/z	291.195	10.6905	pos	16-epi-16-J1-PhytoP	LMFA02030068	Lipids and lipid-like molecules	Fatty Acyls	Octadecanoids	M+H-H2O	C18H28O4	43.7	24.6	-0.915733	1.30353	0.00021142	0.00188225	-0.619788	0.650767	550.409	845.785	520.959	707.621	577.548	627.264	414.487	454.573	859.35	726.971	854.632	875.232	926.787	831.738
10.86_264.2096n	309.207	10.8609	neg	Norlinolenic acid	LMFA01030756	Lipids and lipid-like molecules	Fatty Acyls	Fatty Acids and Conjugates	M-H, M+FA-H	C17H28O2	43.7	24.5	2.71055	11.1931	0.0076825	0.027288	3.00163	8.00906	29814.3	3722.57	28569.2	47953.4	44166.6	44922.5	6261.14	7012.68	3114.19	5060.8	2770.89	5510.71	2521.26	3357.56
11.27_571.2876m/z	571.288	11.2668	neg	1-Palmitoylglycerophosphoinositol	HMDB0061695	Lipids and lipid-like molecules	Glycerophospholipids	Glycerophosphoinositols	M-H	C25H49O12P	43.7	26.7	-2.24993	7.69682	7.96541e-07	4.56518e-05	5.28978	39.1184	9447.08	241.499	9639.61	10036.2	6039.8	8817.82	12519.5	9629.56	189.44	184.856	301.747	170.66	299.871	302.423
11.42_233.1545m/z	233.154	11.4175	neg	4,6-Decadiyn-1-ol isovalerate	LMFA07010766	Lipids and lipid-like molecules	Fatty Acyls	Fatty esters	M-H	C15H22O2	43.7	21.4	-0.91348	3.58896	0.000742197	0.00472926	-0.76759	0.587398	3367.95	5733.67	3229.34	3702.61	3455.32	3253.16	3598.08	2969.17	5291.7	4626.66	5253.04	5290.02	7987.05	5953.55
9.29_250.1562n	251.168	9.28612	pos	Procurcumadiol	HMDB0034721	Lipids and lipid-like molecules	Prenol lipids	Sesquiterpenoids	M+H-H2O, M+H	C15H22O3	43.7	27	-2.67891	1.34725	0.00650917	0.0241819	1.26317	2.40022	645.407	268.895	632.99	939.444	774.014	850.019	256.91	419.064	217.638	306.836	299.303	341.598	250.201	197.793
0.74_601.1381m/z	601.138	0.742483	neg	Apigenin 7-(3''-acetyl-6''-E-p-coumaroylglucoside)	LMPK12110403	Lipids and lipid-like molecules	Polyketides	Flavonoids	M-H2O-H	C32H28O13	43.6	43.2	4.77784	1.372	0.0132429	0.0406371	0.330256	1.25724	2110.17	1678.42	2050.14	1804.05	1991.71	2147.68	2307.3	2360.16	1671.84	1557.76	1508.32	1363.69	2178.77	1790.15
13.49_523.3628n	524.37	13.4867	pos	LysoPC(18:0)	HMDB0010384	Lipids and lipid-like molecules	Glycerophospholipids	Glycerophosphocholines	M+H, M+Na	C26H54NO7P	43.6	26.2	-1.84274	2.16602	0.0447363	0.0988709	4.93056	30.4962	1154.52	37.858	1320.8	483.822	215.562	425.843	3436.7	1044.4	44.0664	27.6414	37.9237	31.5017	42.1788	43.8359
14.00_898.7230m/z	898.723	13.9968	pos	PC(22:2(13Z,16Z)/22:0)	HMDB0008610	Lipids and lipid-like molecules	Glycerophospholipids	Glycerophosphocholines	M+H	C52H100NO8P	43.6	44.3	-3.24917	2.00717	0.00012829	0.00132844	-0.731082	0.602452	1055	1751.17	1098.38	1193.9	991.36	957.411	1180.56	908.362	1848.13	1681.42	1682.24	1482.67	2214.25	1598.32
6.63_505.1713m/z	505.171	6.63028	neg	Diosbulbinoside D	HMDB0030084	Organoheterocyclic compounds	Naphthopyrans	Unclassified	M-H	C25H30O11	43.6	38	-0.407724	1.21619	1.31538e-07	1.65208e-05	-2.60334	0.164557	45.4363	276.113	38.1826	77.2439	42.546	38.2699	40.4735	35.9018	328.519	288.091	269.208	206.272	271.53	293.059
10.11_306.1832n	307.19	10.1149	pos	Tetranor Iloprost	780	Unclassified	Unclassified	Unclassified	M+H, M+Na, M+H-H2O	C18H26O4	43.5	21.8	0.199902	1.96504	0.0106983	0.0347731	1.38694	2.61523	1328	507.796	1312.01	2181.14	1753.14	1548.01	601.944	571.782	470.876	505.539	532.273	542.536	519.98	475.571
10.11_338.2091n	321.206	10.1149	pos	[6]-Gingerdiol 3-acetate	95051	Lipids and lipid-like molecules	Fatty Acyls	Fatty alcohol esters	M+H-H2O, M+H, M+Na, M+K	C19H30O5	43.5	28.4	-0.807784	1.95088	7.02331e-06	0.000175305	-1.4389	0.368849	355.898	964.888	372.052	445.03	373.149	500.567	207.487	237.104	983.743	968.136	1102.36	865.376	764.442	1105.27
10.99_370.2593m/z	370.259	10.9944	pos	Lipoxin B4	LMFA03040002	Lipids and lipid-like molecules	Fatty Acyls	Eicosanoids	M+NH4	C20H32O5	43.5	24.8	1.55201	1.46541	0.00714894	0.0258858	1.7043	3.2587	648.495	199.004	719.113	865.448	811.488	968.256	196.199	330.467	200.5	312.175	210.619	297.343	88.9788	84.4096
9.56_359.2431m/z	359.243	9.5586	neg	9,10-DHOME	HMDB0004704	Lipids and lipid-like molecules	Fatty Acyls	Fatty acids and conjugates	M+FA-H	C18H34O4	43.5	28	-2.55051	1.17564	0.0208161	0.0561835	2.22198	4.66534	400.546	85.8555	373.796	710.742	602.001	573.252	69.9446	73.5381	66.3482	139.223	95.045	144.379	27.7536	42.3843
4.86_218.0785n	236.112	4.86123	pos	Triacetin	HMDB0029592	Lipids and lipid-like molecules	Glycerolipids	Triradylcglycerols	M+H-H2O, M+NH4, M+H, 2M+Na, 2M+NH4	C9H14O6	43.4	23.7	-2.34323	1.49798	9.42107e-09	7.40496e-06	1.88586	3.69573	474.833	128.481	448.806	564.627	480.421	461.038	421.197	472.909	115.4	126.867	126.125	127.241	137.481	137.775
7.13_338.1728n	339.18	7.13475	pos	7,14,16-trihydroxy-3-(hydroxymethyl)-3,4,5,6,7,8,9,10,11,12-decahydro-1H-2-benzoxacyclotetradecin-1-one	HMDB0136047	Phenylpropanoids and polyketides	Macrolides and analogues	Unclassified	M+H-H2O, M+H	C18H26O6	43.4	21.8	-0.533093	1.44953	2.22039e-05	0.000378809	-2.21848	0.214867	91.6693	426.632	97.0815	138.835	118.61	115.873	42.0038	37.6128	435.775	328.299	513.228	286.758	547.632	448.102
8.35_330.2404n	329.233	8.34518	neg	9,10,13-TriHOME	HMDB0004710	Lipids and lipid-like molecules	Fatty Acyls	Fatty acids and conjugates	M-H, 2M-H	C18H34O5	43.4	18.5	-0.539773	6.70755	0.0438323	0.0972832	-0.753072	0.593339	16798.7	28312.2	16701.1	15064.6	22064.2	20742.7	6031.02	20188.8	25605	31266.5	30586.9	41546.2	9167.82	31700.9
7.87_391.1749m/z	391.175	7.8727	pos	(2S,4S,6S)-2-[2-(4-Hydroxy-3-meyhoxyphenyl)ethyl]tetrahydro-6-(4,5-dihydroxy-3-methoxyphenyl)-2H-pyran-4-ol	HMDB0030502	Phenylpropanoids and polyketides	Diarylheptanoids	Linear diarylheptanoids	M+H	C21H26O7	43.3	23.6	-0.627788	1.04532	0.0433632	0.0965244	36.0924	7.32634e+10	273.367	3.73129e-09	249.081	58.0738	32.4038	51.7041	721.275	527.664	3.73129e-09	3.73129e-09	3.73129e-09	3.73129e-09	3.73129e-09	3.73129e-09
8.16_489.1754m/z	489.175	8.16252	neg	gibberellin A3 O-beta-D-glucoside	LMPR0104170033	Lipids and lipid-like molecules	Prenol lipids	Isoprenoids	M-H2O-H	C25H32O11	43.3	26.3	-2.34437	8.07042	0.0340681	0.0807421	2.03261	4.09145	20064	4903.89	19116.6	44340	19991	26063.5	10118.2	754.909	2431	4763.42	4380.31	3773.2	10965.9	3109.55
8.76_346.2351n	364.269	8.75598	pos	Sorbitan laurate	HMDB0029885	Lipids and lipid-like molecules	Fatty Acyls	Fatty acid esters	M+NH4, M+K, 2M+Na	C18H34O6	43.3	24.2	-1.32078	3.68361	0.0225446	0.0595489	1.44204	2.71704	4939.23	1817.87	4916.76	7431.49	6629.8	7232.58	1426.27	1998.49	1482.51	3060.96	1838.28	2921.57	887.038	716.881
9.16_470.2300n	471.237	9.15763	pos	17-trifluoromethylphenyl trinor PGF2α methyl ester	64694	Unclassified	Unclassified	Unclassified	M+H-H2O, M+H	C25H33F3O5	43.3	26.1	4.337	4.21317	3.66353e-05	0.000544042	-1.6769	0.312754	1324.97	4236.46	1304.94	732.669	573.63	614.42	2083.93	2640.24	4210.08	4133.41	4318.97	3683.71	5222.78	3849.82
0.77_72.0804m/z	72.0804	0.77315	pos	Dimethylethanolamine	HMDB0032231	Organonitrogen compounds	Amines	Alkanolamines	M+H-H2O	C4H11NO	43.2	21.5	-4.2959	2.52043	0.000127143	0.00131865	0.658629	1.57858	2874.99	1821.25	2724.89	3102.11	2135.24	3266.25	3017.1	3004.33	1853.07	1769.75	1586.22	2025.39	1887.04	1806.01
10.84_487.2680m/z	487.268	10.8355	pos	Withaperuvin C	HMDB0034077	Lipids and lipid-like molecules	Steroids and steroid derivatives	Steroid lactones	M+H	C28H38O7	43.2	19.9	-2.2007	1.83125	1.32651e-06	6.22471e-05	-3.96762	0.0639186	35.2055	550.787	33.6124	1.08891	4.35602	6.17344	12.1946	153.808	571.839	544.356	715	425.007	439.318	609.2
11.21_323.2220m/z	323.222	11.2115	neg	Elaidolinolenic acid	LMFA01030153	Lipids and lipid-like molecules	Fatty Acyls	Fatty Acids and Conjugates	M+FA-H	C18H30O2	43.2	22.9	-2.95892	1.14725	0.00347241	0.0151329	-0.760271	0.590385	366.895	621.451	363.996	485.968	391.043	438.597	287.308	234.461	828.836	493.901	694.739	657.782	584.846	468.6
11.98_495.3314n	496.339	11.9833	pos	PC(16:0/0:0)[U] / PC(16:0/0:0)[rac]	182	Unclassified	Unclassified	Unclassified	M+H, M+Na	C24H50NO7P	43.2	36.4	-2.15829	1.3601	0.00427539	0.0176138	1.95718	3.88303	480.856	123.835	617.023	335.987	216.241	348.604	871.24	496.041	140.805	116.034	110.109	87.1182	161.679	127.266
11.98_574.4591n	557.456	11.9833	pos	DG(15:1(9Z)/18:3(9Z,12Z,15Z)/0:0)[iso2]	LMGL02010458	Lipids and lipid-like molecules	Glycerolipids	Diradylglycerols	M+H-H2O, M+H	C36H62O5	43.2	19.2	-1.00757	10.6116	0.0038077	0.0161745	3.02836	8.15884	25763.8	3157.78	25408.1	37624.1	35678.8	39631.3	4364.31	11876.2	3389.22	4495.87	2743.83	4776.92	839.388	2701.44
12.77_324.2293n	325.237	12.7734	pos	TOFA	34518	Unclassified	Unclassified	Unclassified	M+H, M+Na	C19H32O4	43.2	21.5	-2.22188	3.61936	5.9693e-06	0.000157144	-1.16575	0.445732	1653.88	3710.48	1657.58	1620.93	1462.05	2394.48	858.937	1929.3	3460.09	3445.18	4060.96	3653.63	3574.4	4068.65
6.36_507.1861m/z	507.186	6.36447	neg	Phaseolus e	HMDB0035039	Lipids and lipid-like molecules	Prenol lipids	Terpene glycosides	M-H2O-H	C25H34O12	43.2	33.2	-2.09704	3.33229	7.58533e-06	0.000183619	-2.51954	0.174399	377.616	2165.24	370.314	544.731	340.855	504.245	189.148	316.401	2778.88	2177.34	2024.92	1476.15	1831.74	2702.41
12.05_310.2141n	333.203	12.0531	pos	15,16-EpODE	LMFA02000030	Lipids and lipid-like molecules	Fatty Acyls	Octadecanoids	M+NH4, M+Na	C18H30O4	43.1	20.2	-1.00961	3.02003	7.88851e-06	0.000187722	1.58782	3.00596	2231.15	742.243	2287.96	2572.96	2459.79	2642.18	1567.81	1856.21	765.069	821.723	694.915	779.488	618.059	774.206
2.74_478.1100n	477.104	2.73887	neg	Isorhamnetin 3-glucoside	LMPK12110576	Lipids and lipid-like molecules	Polyketides	Flavonoids	M-H2O-H, M-H, 2M-H	C22H22O12	43.1	20.4	-2.44713	2.53722	0.00906678	0.0309352	1.01012	2.01408	2890.01	1434.91	2700.92	2796.33	4882.44	2481.74	2073.29	2405.33	2124.48	1524.08	1515.15	807.735	1088.11	1549.88
8.05_372.1568n	373.165	8.04753	pos	Tetrahydrocurcumin	58316	Phenylpropanoids and polyketides	Diarylheptanoids	Linear diarylheptanoids	M+H-H2O, M+H	C21H24O6	43.1	20.5	-1.42043	3.2436	0.0240136	0.0622706	4.96887	31.3168	2500.17	79.8347	2428.09	851.278	620.688	750.92	5969.69	4380.35	79.4078	74.0317	81.422	98.1167	79.0524	66.9774
8.54_284.1854m/z	284.185	8.54033	pos	Adhumulinic acid	HMDB0030137	Organic oxygen compounds	Organooxygen compounds	Carbonyl compounds	M+NH4	C15H22O4	43.1	22.6	-0.986511	1.02426	6.47189e-05	0.000830031	0.812501	1.75625	399.178	227.289	359.597	417.787	360.216	383.812	472.024	401.63	187.413	197.398	197.126	215.635	314.103	252.06
0.74_70.0649m/z	70.0649	0.742483	pos	1-Pyrroline	HMDB0012497	Organoheterocyclic compounds	Pyrrolines	Unclassified	M+H	C4H7N	43	18.5	-2.78128	4.6566	0.000281214	0.00232057	2.31581	4.97883	4462.28	896.251	4058.17	6434.82	3445.09	4532.39	6088.51	2214.71	748.299	984.49	785.19	978.397	993.122	888.007
1.60_456.1043m/z	456.104	1.60443	neg	Pelargonidin 3-(6''-acetylglucoside)	LMPK12010029	Lipids and lipid-like molecules	Polyketides	Flavonoids	M-H2O-H	C23H23O11+	43	21.1	-3.98523	1.05223	0.00135097	0.00742562	3.34613	10.1692	229.379	22.5562	212.824	311.741	330.943	333.933	88.053	98.7778	27.0765	31.4862	7.01482	46.8252	10.2714	12.6632
10.05_264.2083n	309.207	10.0454	neg	5Z,9Z,12Z-heptadecatrienoic acid	LMFA01031115	Lipids and lipid-like molecules	Fatty Acyls	Fatty Acids and Conjugates	M-H2O-H, M+FA-H	C17H28O2	43	20.4	-2.47798	4.40864	0.000941236	0.00566905	-1.02639	0.490936	3358.5	6841.02	3446.98	3794.55	3407.66	3439.85	2833.58	3228.4	9701.12	4886.33	5948.07	5674.02	8332.67	6503.91
6.74_355.1754m/z	355.175	6.74345	neg	6-Epi-7-isocucurbic acid glucoside	HMDB0029782	Lipids and lipid-like molecules	Fatty Acyls	Fatty acyl glycosides	M-H2O-H	C18H30O8	43	25.7	-2.32569	1.2586	0.000184239	0.00170231	-2.13686	0.227374	77.4618	340.68	72.5034	124.391	106.978	103.347	38.0708	19.4797	316.325	229.726	441.756	224.357	471.273	360.646
7.31_343.2117m/z	343.212	7.31408	neg	(9R,13R,16S)-d10-12-PhytoF[12S,15S]	LMFA02040041	Lipids and lipid-like molecules	Fatty Acyls	Octadecanoids	M-H	C18H32O6	43	23.1	-2.67436	1.92206	5.50532e-06	0.000148169	-1.29336	0.407999	398.316	976.267	360.722	531.023	414.535	435.066	308.822	339.727	953.232	885.597	1230.59	815.771	1000.08	972.334
8.90_353.2297m/z	353.23	8.90032	pos	Prostaglandin I2	778	Lipids and lipid-like molecules	Fatty Acyls	Eicosanoids	M+H	C20H32O5	43	25.6	-7.30848	2.29588	0.033867	0.0804386	-0.741671	0.598046	1916.75	3205.02	1914.94	1750.82	2454.41	2389.09	711.678	2279.55	3147.78	3553.55	3399.34	4460.68	1136.31	3532.44
12.40_340.2840m/z	340.284	12.3978	pos	5-Heptyl-3,4-dimethyl-2-furanheptanoic acid	HMDB0112091	Lipids and lipid-like molecules	Fatty Acyls	Fatty acids and conjugates	M+NH4	C20H34O3	42.9	18.7	-1.83666	1.04943	0.0267066	0.0673417	0.838979	1.78878	606	338.778	632.442	847.944	712.393	834.769	277.43	331.02	423.308	306.62	327.534	286.96	327.702	360.541
13.97_354.2999m/z	354.3	13.9683	pos	3-Methyl-5-pentyl-2-furanundecanoic acid	HMDB0031005	Lipids and lipid-like molecules	Fatty Acyls	Fatty acids and conjugates	M+NH4	C21H36O3	42.9	29	-1.16958	1.63062	0.0001624	0.00156553	-0.82354	0.565054	567.677	1004.64	567.378	630.748	434.099	575.789	343.704	854.342	1040.32	946.251	1059.36	934.685	1017.77	1029.46
8.39_193.0869m/z	193.087	8.38618	neg	Zingerone	71737	Benzenoids	Benzene and substituted derivatives	Phenols and derivatives	M-H	C11H14O3	42.9	16.4	-0.375855	1.91138	1.4189e-06	6.43859e-05	-0.793224	0.577053	797.169	1381.45	834.971	900.618	825.399	774.96	771.106	675.959	1346.65	1266.5	1366.12	1335.12	1613.58	1360.71
10.17_330.2632m/z	330.263	10.1727	pos	9,10-epoxy-13-hydroxy-11-octadecenoic acid	LMFA02000278	Lipids and lipid-like molecules	Fatty Acyls	Octadecanoids	M+NH4	C18H32O4	42.8	21	-2.11056	1.57676	0.0331415	0.0791255	0.656717	1.57649	1685.98	1069.45	1650.68	2091.9	2111.59	2304.49	889.218	1067.98	1148.08	1189.9	1054.47	1162.92	764.175	1097.15
11.70_294.2196n	293.212	11.6975	neg	13-Oxo-ODE	LMFA02000016	Lipids and lipid-like molecules	Fatty Acyls	Octadecanoids	M-H, 2M-H	C18H30O3	42.8	17.8	0.209713	9.25463	0.0256684	0.0653756	1.11576	2.1671	38333.9	17689.1	38699.6	56642.4	52166	52726.4	12408.5	17360.4	21058.4	16941.9	17377.5	15715.1	16257.5	18784
11.97_260.2138n	261.221	11.9693	pos	5-(1-oxopropan-2-yl)isolongifol-5-ene	53486	Unclassified	Unclassified	Unclassified	M+H, 2M+H, M+H-H2O	C18H28O	42.8	20.8	-0.790331	3.65202	0.00232576	0.011155	2.25908	4.78687	3281.38	685.497	3380.65	4604.81	4611.25	4279.36	899.04	1913.18	701.599	852.942	621.185	985.39	326.15	625.717
9.23_659.4110m/z	659.411	9.22812	pos	Ginsenoside Rh7	HMDB0039446	Lipids and lipid-like molecules	Prenol lipids	Triterpenoids	M+Na	C36H60O9	42.8	31.1	-3.11238	1.31352	9.7453e-07	5.19266e-05	-4.23716	0.0530259	15.0456	283.74	12.4246	24.6012	26.6854	26.5623	3.73129e-09	3.73129e-09	397.976	251.218	302.676	242.921	272.975	234.675
0.71_279.1186m/z	279.119	0.71115	pos	Dihydromaleimide beta-D-glucoside	HMDB0030277	Organic oxygen compounds	Organooxygen compounds	Carbohydrates and carbohydrate conjugates	M+NH4	C10H15NO7	42.7	17.7	-0.105753	1.56065	2.46146e-05	0.000408536	1.71662	3.28666	578.895	176.135	568.737	724.766	556.19	735.529	442.792	445.358	226.278	166.353	160.526	117.129	178.438	208.086
10.60_308.1974n	309.205	10.6045	pos	ent-16-epi-16-J1-PhytoP	LMFA02030072	Lipids and lipid-like molecules	Fatty Acyls	Octadecanoids	M+H, M+Na	C18H28O4	42.7	22.2	-4.25627	2.85009	0.0012635	0.00706654	-0.540058	0.687743	3391.91	4931.94	3322.15	3705.43	3088.33	3165.21	3915.8	3154.54	4994.27	4182.07	4567.71	4235.88	6211.06	5400.66
10.87_292.2036n	291.196	10.8749	neg	Colnelenic acid	LMFA10000002	Lipids and lipid-like molecules	Fatty Acyls	Fatty ethers	M-H2O-H, M-H	C18H28O3	42.7	17.8	-0.696368	15.2915	0.0120838	0.0380143	3.64315	12.4939	55007.9	4402.79	57264.2	94835.7	81379.1	85504.1	2977.93	8086.38	2495.72	9363.82	1789.12	10273.7	1108.6	1385.83
10.87_345.1725m/z	345.172	10.8749	neg	5-(4'-Hydroxyphenyl)-gamma-valerolactone-4'-O-glucuronide	HMDB0059992	Benzenoids	Phenol ethers	Unclassified	M-H2O-H	C20H28O6	42.7	33.4	4.7413	1.22104	0.0255309	0.0651159	2.59627	6.04721	415.873	68.771	404.684	867.094	683.521	415.63	56.2781	68.0289	66.9945	75.8216	57.8304	69.4037	64.9962	77.5792
11.35_306.2199n	345.203	11.3532	pos	11-Hydroxyandrosterone	LMST02020086	Lipids and lipid-like molecules	Sterol Lipids	Steroids	M+H-H2O, M+K	C19H30O3	42.7	19.3	1.47891	1.3452	1.95223e-05	0.000348031	-1.37132	0.386538	184.027	476.09	189.275	184.821	149.952	231.294	104.325	244.495	424.879	466.27	572.142	577.122	401.883	414.245
4.85_217.1442m/z	217.144	4.8524	neg	Capric acid	HMDB0000511	Lipids and lipid-like molecules	Fatty Acyls	Fatty acids and conjugates	M+FA-H	C10H20O2	42.7	17.8	-1.67515	1.00533	0.000443021	0.00324028	18.5229	376669	173.311	0.000460115	158.845	273.664	216.028	198.931	165.349	27.0508	3.73129e-09	3.73129e-09	3.73129e-09	0.00276067	3.73129e-09	3.73129e-09
7.54_322.1774n	305.174	7.54107	pos	7-hydroxy Tetranor Iloprost	781	Unclassified	Unclassified	Unclassified	M+H-H2O, M+H	C18H26O5	42.7	23.5	-1.87534	1.16458	0.000512153	0.00361034	-1.25337	0.419468	168.858	402.553	173.53	258.223	215.412	224.617	80.8928	60.4737	378.859	347.525	523.388	313.869	474.726	376.951
8.16_346.2348n	345.228	8.16252	neg	9,10-dihydroxy-13-hydroperoxy-11-octadecenoic acid	LMFA02000160	Lipids and lipid-like molecules	Fatty Acyls	Octadecanoids	M-H, 2M-H	C18H34O6	42.7	18.7	-2.15674	5.46678	0.0362969	0.084603	1.07649	2.1089	14098.5	6685.23	14295.8	20276.5	19009.3	19890.7	4493.91	6624.67	5979.25	9593.56	7478.15	9837.61	3546.71	3676.11
8.66_289.1805m/z	289.181	8.66183	neg	(9Z,11E,13E,15Z)-4-Oxo-9,11,13,15-octadecatetraenoic acid	HMDB0031098	Lipids and lipid-like molecules	Fatty Acyls	Lineolic acids and derivatives	M-H	C18H26O3	42.7	19.4	-1.32404	1.66817	0.0291487	0.0718048	1.08055	2.11485	1290.37	610.149	1262	1928.21	1771.62	1764.73	398.211	617.457	622.936	616.947	667.062	714.914	534.884	504.151
11.31_395.1532m/z	395.153	11.3083	neg	Eremopetasin sulfoxide	HMDB0032003	Lipids and lipid-like molecules	Prenol lipids	Sesquiterpenoids	M+FA-H	C19H26O4S	42.6	22	-0.454704	3.99161	0.000932317	0.00563075	2.25349	4.76835	3750.86	786.617	3132.87	5121.74	4582.08	5475.99	1481.42	2711.07	877.856	797.419	741.069	968.167	508.3	826.89
11.85_340.2839m/z	340.284	11.8541	pos	(-)-2,7-Dolabelladiene-6beta,10alpha,18-triol	LMPR0104240002	Lipids and lipid-like molecules	Prenol lipids	Isoprenoids	M+NH4	C20H34O3	42.6	20.5	-2.38947	1.10172	1.70696e-06	7.08809e-05	-5.03465	0.0305084	5.95806	195.293	4.97438	12.589	11.3513	4.63893	1.08491	1.10988	234.541	149.197	216.373	132.08	192.444	247.122
17.17_747.5181m/z	747.518	17.1676	neg	PG(16:0/18:1(9Z))[U]	40844	Unclassified	Unclassified	Unclassified	M-H	C40H77O10P	42.6	28.9	-0.0655595	5.34199	1.17452e-08	7.60262e-06	-4.59986	0.0412386	187.966	4558	405.311	275.543	164.696	115.587	98.9568	67.7002	4224.55	5012.37	5260.63	3986.67	5055.74	3808.04
9.46_488.2403n	471.237	9.45862	pos	Prednicarbate	HMDB0015262	Lipids and lipid-like molecules	Steroids and steroid derivatives	Pregnane steroids	M+H-H2O, M+H	C27H36O8	42.6	19.7	-1.39124	4.10439	3.85867e-08	9.83996e-06	-2.56369	0.169142	525.674	3107.88	494.369	559.572	437.274	475.627	532.746	654.455	3155.04	2876.17	3260.04	2620.06	3829.53	2906.44
9.46_763.2269m/z	763.227	9.46062	neg	Spinosin 6'''-(E)-ferulate	LMPK12110993	Lipids and lipid-like molecules	Polyketides	Flavonoids	M-H2O-H	C39H42O17	42.6	26.9	3.23168	1.02659	5.79125e-06	0.00015319	-2.44	0.184284	37.3301	202.568	18.615	13.6293	8.52276	16.4705	52.6173	114.126	212.078	184.838	227.426	167.173	220.344	203.552
11.10_593.3436m/z	593.344	11.095	pos	Ganoderic acid Mk	HMDB0035294	Lipids and lipid-like molecules	Prenol lipids	Triterpenoids	M+Na	C34H50O7	42.5	18.6	-2.20674	1.58996	5.316e-06	0.000144966	2.66866	6.35838	479.584	75.4254	499.485	396.044	413.274	362.652	663.167	542.879	90.8051	69.6027	67.8936	90.1228	58.7725	75.3556
5.61_344.2195n	367.209	5.60952	pos	(9R,12R,15R)-d10-13-PhytoF[13R,16S]	LMFA02040006	Lipids and lipid-like molecules	Fatty Acyls	Octadecanoids	M+NH4, M+Na	C18H32O6	42.5	16.3	-1.06597	1.3025	0.0128815	0.0397722	0.806722	1.74923	887.782	507.527	822.947	1087.56	1159.39	1124.14	464.158	668.493	432.722	552.386	602.362	661.669	328.114	467.907
6.83_301.2014m/z	301.201	6.82945	neg	Ipomeatetrahydrofuran	HMDB0040904	Lipids and lipid-like molecules	Prenol lipids	Sesquiterpenoids	M+FA-H	C15H28O3	42.5	18.3	-2.51136	1.1797	0.0387957	0.0888835	1.21249	2.31737	619.498	267.328	578.605	945.393	930.412	887.897	201.191	173.49	255.284	222.394	289.813	306.943	307.504	222.028
8.70_491.1910m/z	491.191	8.70382	neg	Isolariciresinol 9'-O-alpha-L-arabinofuranoside	HMDB0032906	Lignans, neolignans and related compounds	Lignan glycosides	Unclassified	M-H	C25H32O10	42.4	16.3	-2.55309	9.95838	0.0222315	0.0589553	1.49384	2.81638	33463.8	11881.9	32283.8	60329.2	33104.4	42330.3	29161.3	3573.83	7153.54	11957.6	11044	9255.24	24218.1	7662.75
9.05_289.1804m/z	289.18	9.05397	neg	Panaxynol	HMDB0039588	Lipids and lipid-like molecules	Fatty Acyls	Fatty alcohols	M+FA-H	C17H24O	42.4	16.3	-1.93738	1.35396	2.06279e-05	0.000360592	1.08552	2.12214	576.338	271.584	554.436	488.52	526.25	501.945	672.189	714.69	248.614	268.499	295.386	322.728	252.401	241.876
11.78_326.2448n	325.238	11.7808	neg	1-Acetoxy-2-hydroxy-16-heptadecen-4-one	HMDB0031006	Lipids and lipid-like molecules	Fatty Acyls	Fatty alcohols	M-H, 2M-H	C19H34O4	42.3	15.6	-2.78826	1.88479	0.0152055	0.0449064	-0.803586	0.572923	1013.4	1768.83	980.02	1435.17	1253.87	1353.57	442.882	614.907	2491.05	1305.75	2122.39	1908.15	1355.15	1430.49
13.63_308.2330n	309.24	13.6328	pos	methyl 12,13-epoxy-9,15-octadecadienoate	74810	Lipids and lipid-like molecules	Fatty Acyls	Fatty Acids and Conjugates	M+H, M+NH4, 2M+Na, 2M+NH4	C19H32O3	42.3	20.2	-7.04382	3.84901	0.000272279	0.00226382	-1.18953	0.438447	1947.36	4441.49	1856.96	2470.15	2284.92	3201.17	212.757	1658.19	4206.01	4248.55	5356.02	4452.81	3948.13	4437.42
7.86_504.3439n	505.351	7.85788	pos	Theasapogenol E	89989	Lipids and lipid-like molecules	Prenol lipids	Triterpenoids	M+H, M+K, M+H-H2O	C30H48O6	42.3	19.7	-2.44675	1.174	0.00147704	0.00793575	2.60866	6.09938	310.092	50.8399	272.577	407.819	463.489	420.584	117.631	178.453	50.4038	86.8296	30.3174	95.8573	2.57873	39.0528
9.17_435.2161m/z	435.216	9.17197	pos	DEXAMETHASONE ACETATE	44164	Unclassified	Unclassified	Unclassified	M+H	C24H31FO6	42.3	22.8	-3.671	1.95901	1.77085e-07	1.91939e-05	-2.05973	0.23986	188.089	784.162	180.474	168.659	112.139	125.584	261.799	279.881	754.237	787.45	827.99	683.727	940.28	711.289
14.43_310.2509n	311.257	14.4331	pos	(R)-2-Hydroxysterculic acid	HMDB0031060	Lipids and lipid-like molecules	Fatty Acyls	Fatty alcohols	M+Na, M+K, M+H	C19H34O3	42.2	12.5	0.279975	1.50056	2.04706e-05	0.00035955	-0.999448	0.500191	367.275	734.269	330.715	397.446	274.567	325.078	425.757	450.086	581.043	728.495	878.464	685.18	761.23	771.201
4.91_505.2644m/z	505.264	4.90755	neg	(3b,9R)-5-Megastigmene-3,9-diol 9-[apiosyl-(1->6)-glucoside]	HMDB0038327	Lipids and lipid-like molecules	Fatty Acyls	Fatty acyl glycosides	M-H	C24H42O11	42.2	22.6	-2.0979	1.24661	0.000642512	0.00429017	0.719736	1.64688	728.074	442.093	676.026	713.061	902.411	838.517	543.573	694.858	358.374	450.86	430.869	541.515	384.485	486.455
0.76_276.0849n	259.082	0.75815	pos	Ranunculin	67033	Unclassified	Unclassified	Unclassified	M+H-H2O, M+H	C11H16O8	42.1	16.1	1.37094	1.59486	0.0308684	0.0748433	-0.368168	0.774766	2084.42	2690.39	2006.67	1878.79	1821.58	1752.28	2580.89	2466.31	2604.55	2283.58	2608.21	2179.51	3453.85	3012.63
8.66_290.1871n	291.195	8.65533	pos	8-hydroxy-17-octadecene-10,12-diynoic acid	LMFA02000201	Lipids and lipid-like molecules	Fatty Acyls	Octadecanoids	M+H-H2O, M+H	C18H26O3	42.1	19.1	-3.90507	4.30872	1.26347e-07	1.62611e-05	-1.90114	0.267733	1034.45	3863.74	988.22	1005.61	883.553	868.061	1139.25	1322	3758.2	3384.08	4698.01	3532.91	4220.48	3588.76
9.67_266.1880n	265.181	9.6706	neg	Tetranor-12(R)-HETE	35513	Unclassified	Unclassified	Unclassified	M-H, 2M-H, M-H2O-H	C16H26O3	42.1	12.8	-0.805203	2.56898	0.0195108	0.0535804	2.76172	6.78206	1773.33	261.474	1732.93	3078.04	2701.52	2812.01	149.101	166.397	342.158	226.869	172.937	254.017	322.911	249.953
11.85_248.2133n	249.22	11.8541	pos	Sterol	HMDB0060512	Lipids and lipid-like molecules	Steroids and steroid derivatives	Hydroxysteroids	M+H-H2O, M+H	C17H28O	42	17.1	-2.7867	1.26629	1.1114e-06	5.63587e-05	-6.60765	0.0102541	2.57004	250.635	2.20727	4.69543	5.83072	2.68685	3.73129e-09	3.73129e-09	317.324	198.892	290.894	169.901	236.377	290.425
11.97_318.2174n	319.225	11.9693	pos	8(S)-HEPE	45642	Unclassified	Unclassified	Unclassified	M+H, M+Na, 2M+K, 2M+Na, 2M+H, M+H-H2O	C20H30O3	42	19.7	-6.69223	8.10772	0.000386542	0.00294024	1.77869	3.43116	16563.5	4827.4	17271.6	21800.7	20218	19637.6	7874.78	12578.5	5228.31	5923.3	4460.57	6275.94	2472.2	4604.06
0.76_489.1924m/z	489.192	0.75815	pos	Serylglutamine	HMDB0029037	Organic acids and derivatives	Carboxylic acids and derivatives	Amino acids, peptides, and analogues	2M+Na	C8H15N3O5	41.9	26.6	1.85822	3.39934	2.27384e-05	0.00038524	1.24292	2.36676	3221.63	1361.2	3201.71	4135.93	2824.69	3662.21	2959.59	2545.64	1507.63	1609.02	1258.17	1182.19	1158.75	1451.41
11.98_137.1322m/z	137.132	11.9833	pos	alpha-Pinene	41089	Lipids and lipid-like molecules	Prenol lipids	Monoterpenoids	M+H	C10H16	41.9	18.6	-1.66919	1.58207	0.00334496	0.0147468	2.07153	4.20333	659.78	156.966	706.951	747.263	996.054	937.835	206.046	364.529	148.468	282.038	131.755	169.118	65.358	145.058
12.98_313.2725m/z	313.273	12.9767	pos	18-oxo-nonadecanoic acid	LMFA01060129	Lipids and lipid-like molecules	Fatty Acyls	Fatty Acids and Conjugates	M+H	C19H36O3	41.9	18.5	-3.84099	2.38828	0.000314012	0.00252126	3.1631	8.95754	1124.71	125.56	1141.18	1582.45	987.04	1706.57	628.897	702.093	164.158	85.1824	68.9342	68.3864	60.6925	306.005
3.02_387.1303m/z	387.13	3.02385	neg	Myzodendrone	HMDB0041273	Organooxygen compounds	Carbohydrates and carbohydrate conjugates	Glycosyl compounds	M+FA-H	C16H22O8	41.9	12.8	1.83152	1.37884	0.01475	0.0439744	-1.3595	0.389716	280.218	719.031	253.733	70.031	149.189	108.212	484.533	615.611	1041.13	836.912	417.922	711.916	333.172	973.14
7.03_885.4828m/z	885.483	7.0311	pos	Trigoneoside XIIb	HMDB0036280	Lipids and lipid-like molecules	Steroids and steroid derivatives	Steroidal glycosides	M+H-H2O	C45H74O18	41.9	18	-1.62739	1.16422	0.0231237	0.0605772	0.719419	1.64652	842.177	511.49	875.389	651.768	972.024	819.646	1162.88	571.354	448.239	362.432	751.251	358.294	809.969	338.752
8.11_587.2094m/z	587.209	8.10553	pos	Physalin E acetate	87995	Lipids and lipid-like molecules	Steroids and steroid derivatives	Physalins and derivatives	M+H	C30H34O12	41.9	23.2	-4.9596	1.66243	0.0372746	0.0862788	37.3884	1.79903e+11	671.269	3.73129e-09	615.366	173.233	109.003	148.024	1774.4	1207.59	3.73129e-09	3.73129e-09	3.73129e-09	3.73129e-09	3.73129e-09	3.73129e-09
10.33_305.2107m/z	305.211	10.3309	pos	cis-[8]-Shogaol	HMDB0031464	Benzenoids	Benzene and substituted derivatives	Phenols and derivatives	M+H	C19H28O3	41.8	18.4	-1.54153	1.23888	7.21892e-05	0.000890763	-2.97963	0.126777	36.4329	287.377	31.8427	47.7204	43.7782	67.5713	10.6935	16.9913	250.679	277.223	457.715	291.603	176.805	270.237
13.85_789.5560n	790.563	13.852	pos	PS(18:0/18:1(9Z))	3888	Lipids and lipid-like molecules	Glycerophospholipids	Glycerophosphoserines	M+H, M+Na	C42H80NO10P	41.8	20.9	5.08935	2.3303	0.00903255	0.0308599	-0.342963	0.78842	4396.05	5575.76	4272.59	4764.69	4144.47	4142.36	4981.9	4070.26	5626.94	5150.07	5295.91	4867.77	7146.96	5366.93
6.44_659.2165m/z	659.216	6.43513	neg	7-Hydroxy-3-(3-hydroxy-4-methoxybenzyl)-5-methoxy-4-chromanone	HMDB0033299	Phenylpropanoids and polyketides	Homoisoflavonoids	Homoisoflavans	2M-H	C18H18O6	41.8	51.1	4.6509	1.35035	6.20513e-06	0.000161882	-3.73558	0.0750719	23.462	312.527	12.2704	2.78567	0.513701	2.95361	39.2841	82.9644	398.614	297.82	318.821	197.559	271.972	390.374
9.29_497.3104m/z	497.31	9.2918	neg	23,23-difluoro-1alpha,25-dihydroxyvitamin D3 / 23,23-difluoro-1alpha,25-dihydroxycholecalciferol	LMST03020144	Lipids and lipid-like molecules	Sterol Lipids	Secosteroids	M+FA-H	C27H42F2O3	41.8	15.6	4.50331	2.14969	0.0252689	0.0646572	3.01973	8.11016	1227.84	151.396	1184.91	2449.11	1810.66	1839.64	64.5573	18.1797	106.14	220.365	140.115	195.488	143.259	103.008
0.64_78.9590m/z	78.959	0.635983	neg	Hydrogen phosphate	HMDB0000973	Homogeneous non-metal compounds	Non-metal oxoanionic compounds	Non-metal phosphates	M-H2O-H	H3O4P	41.7	25.7	-0.562558	2.01002	0.00225435	0.0108923	0.29993	1.23108	4065.54	3302.4	3867.37	4137.05	3695.5	4006.25	4586.45	4100.59	3319.19	2954.04	3176.89	2989.39	3869.15	3505.75
11.17_381.2280m/z	381.228	11.166	pos	[6]-Gingerdiol 3,5-diacetate	HMDB0040568	Lipids and lipid-like molecules	Fatty Acyls	Fatty alcohol esters	M+H	C21H32O6	41.7	20.1	2.29155	1.09801	0.00309304	0.0138752	-4.34093	0.0493459	12.2536	248.321	16.4444	12.7587	10.1931	19.2569	1.04477	13.8237	230.629	254.388	367.356	451.531	152.962	33.0597
11.31_363.2145m/z	363.214	11.3083	neg	Acetoxy-8-gingerol	263546	Unclassified	Unclassified	Unclassified	M-H	C21H32O5	41.7	25.1	-8.86752	3.92035	0.000232533	0.00202356	0.708612	1.63423	6821.48	4174.12	7221.84	7655.18	7192.15	7703.16	5438.19	5718.37	3884.9	4399.64	4152.74	4942.39	3168.47	4496.6
12.47_187.1319m/z	187.132	12.4694	pos	6-Hydroxy-4-decanolide	97386	Lipids and lipid-like molecules	Fatty Acyls	Fatty esters	M+H	C10H18O3	41.7	15.3	-4.95985	1.78911	0.000493645	0.00350694	-1.54467	0.342775	294.144	858.127	294.27	328.791	280.727	530.152	90.6501	240.275	699.364	971.724	1146.93	1007.7	502.707	820.334
9.30_299.1275m/z	299.128	9.30045	pos	5,7-Dimethoxy-6-C-methylflavanone	52686	Lipids and lipid-like molecules	Polyketides	Flavonoids	M+H	C18H18O4	41.7	12.5	-0.953023	1.544	0.0202229	0.0550482	1.90496	3.745	707.717	188.977	709.688	1414.94	732.567	869.793	455.617	63.6907	117.653	202.375	163.71	136.996	395.646	117.48
13.55_402.2250n	425.214	13.5453	pos	Acetyl tributyl citrate	HMDB0034159	Organic acids and derivatives	Carboxylic acids and derivatives	Tricarboxylic acids and derivatives	M+Na, M+K, 2M+Na, M+H	C20H34O8	41.6	9.94	-0.994432	1.20069	0.00774743	0.0274876	0.788453	1.72722	690.563	399.811	655.186	665.875	574.806	437.388	1021.81	788.311	387.706	347.2	351.902	335.958	545.448	430.653
7.03_340.1880n	339.181	7.02943	neg	11-dehydro-2,3-dinor-TXB2	LMFA03030013	Lipids and lipid-like molecules	Fatty Acyls	Eicosanoids	M-H2O-H, M-H	C18H28O6	41.6	14.9	-1.79823	1.90538	0.0191026	0.0527954	-0.838105	0.559378	991.065	1771.73	1111.76	1532.73	1287.92	1419.16	296.06	298.763	1633.58	1543.81	2370.02	1361.52	2171.46	1549.98
10.24_500.3339n	483.331	10.2449	pos	Frangulanine	HMDB0030199	Organic acids and derivatives	Carboxylic acids and derivatives	Amino acids, peptides, and analogues	M+H-H2O, M+Na, M+NH4	C28H44N4O4	41.5	14.4	-4.61218	2.02963	0.0275745	0.0689614	2.2788	4.85274	1214.24	250.218	1198.68	2306.37	1631.41	1887.03	186.409	75.559	204.988	376.887	211.284	297.585	225.555	185.007
7.89_605.2196m/z	605.22	7.88737	pos	SP1	89968	Unclassified	Unclassified	Unclassified	M+H	C23H36N6O11S	41.5	23.3	-6.59526	1.05579	0.041615	0.0936657	6.13409	70.2334	281.348	4.0059	258.124	70.9658	32.3644	59.2127	729.439	537.983	4.06186	2.95728	10.1163	2.85619	2.75171	1.29209
9.19_194.1298n	195.137	9.18597	pos	8-Ocimenyl acetate	94240	Lipids and lipid-like molecules	Fatty Acyls	Fatty alcohol esters	M+H-H2O, M+H	C12H18O2	41.5	14.1	-4.51506	2.27685	1.77445e-08	8.44496e-06	-2.78327	0.145262	133.696	920.377	136.572	152.441	135.244	145.754	118.409	113.754	948.677	755.331	1099.02	842.11	982.139	894.982
9.30_490.1835n	491.191	9.30045	pos	5-Hydroxy-7,4'-dimethoxy-6,8-di-C-prenylflavanone 5-O-galactoside	53049	Lipids and lipid-like molecules	Polyketides	Flavonoids	M+H, M+Na	C25H30O10	41.5	13.6	-0.843044	3.23566	0.0220488	0.0585769	2.01756	4.04897	3050.78	753.47	3036.12	6260.65	3113.79	3789.56	1949.29	155.287	411.392	764.971	647.797	543.762	1699.34	453.558
9.64_492.1992n	493.206	9.64493	pos	Palmatoside G	71744	Unclassified	Unclassified	Unclassified	M+H, M+Na	C25H32O10	41.5	9.44	-0.719998	4.60069	0.0131603	0.0404458	1.55261	2.93347	6594.45	2248	6222.26	10849.9	6302	8525.13	6806.03	861.333	1416.64	2293.33	2079.95	1569.21	4668.18	1460.68
13.60_291.2312m/z	291.231	13.6042	pos	Epiandrosterone	HMDB0000365	Lipids and lipid-like molecules	Steroids and steroid derivatives	Androstane steroids	M+H	C19H30O2	41.4	12.9	-2.3337	1.12712	0.0239304	0.0621428	1.904	3.74248	404.648	108.123	374.491	536.905	505.082	736.283	29.2425	245.882	42.8928	219.316	46.4618	292.006	28.059	20.0007
13.71_279.2326m/z	279.233	13.71	neg	10E,12Z-Octadecadienoic acid	34801	Lipids and lipid-like molecules	Fatty Acyls	Lineolic acids and derivatives	M-H	C18H32O2	41.4	13.3	-1.12101	1.0993	0.00304128	0.0137185	1.63793	3.1122	357.116	114.747	356.154	515.06	512.474	364.126	110.424	284.46	109.044	131.001	127.624	126.581	83.8138	110.42
5.69_343.2122m/z	343.212	5.69035	neg	(9R,12R,16R)-d14-10-PhytoF[10S,13S]	LMFA02040104	Lipids and lipid-like molecules	Fatty Acyls	Octadecanoids	M-H	C18H32O6	41.4	11.6	-1.20474	1.75847	0.0122857	0.0384285	0.426125	1.34362	2819.97	2098.79	2883.57	3106.67	3379.35	3118.34	1950.21	2481.69	2023.13	2097.35	2495.95	2233.97	1739.54	2002.79
5.76_398.1942n	397.187	5.76017	neg	3'-Hydroxy-T2-triol	HMDB0034575	Lipids and lipid-like molecules	Prenol lipids	Sesquiterpenoids	M-H, 2M-H	C20H30O8	41.4	8.11	0.442268	3.56501	0.00933869	0.0315514	0.971422	1.96077	5505.28	2807.71	5331.78	7000.19	6340.96	7022.87	2635.17	4700.73	2013.46	2016.69	2728	4939.19	1824.17	3324.76
7.31_489.2690m/z	489.269	7.31408	neg	10-Hydroxy-octadec-12Z-enoate-9-beta-D-glucuronide	HMDB0060120	Lipids and lipid-like molecules	Saccharolipids	Unclassified	M-H	C24H42O10	41.4	17.4	-3.05125	1.54458	9.21342e-05	0.00105334	-2.25657	0.209269	103.387	494.039	73.9722	60.4865	19.9706	43.4689	186.978	235.447	565.899	457.314	707.516	458.793	351.738	422.976
9.07_299.1276m/z	299.128	9.07063	pos	Enterolactone	HMDB0006101	Lignans, neolignans and related compounds	Furanoid lignans	Tetrahydrofuran lignans	M+H	C18H18O4	41.4	11.2	-0.516548	1.72241	0.0329913	0.0787925	1.96181	3.8955	924.499	237.325	868.722	2001.11	937.048	1199.5	508.247	32.3644	134.993	246.267	212.214	156.725	528.656	145.096
9.99_339.2164m/z	339.216	9.98942	neg	alpha-kamlolenic acid	LMFA02000156	Lipids and lipid-like molecules	Fatty Acyls	Octadecanoids	M+FA-H	C18H30O3	41.4	17.4	-4.50332	1.92137	0.00605826	0.0228893	-2.00811	0.248598	253.328	1019.03	269.122	316.961	254.278	310.447	131.654	237.506	854.512	1047.64	1405.55	1836.62	596.678	373.173
13.63_279.2552n	280.262	13.6328	pos	Linoleamide	43435	Lipids and lipid-like molecules	Fatty Acyls	Fatty amides	M+H, M+Na	C18H33NO	41.3	14.8	-3.80176	1.41801	0.0110884	0.03565	3.37279	10.3588	496.56	47.9361	542.267	322.896	156.152	190.704	679.843	1087.5	47.7895	41.1869	41.985	41.2286	63.0709	52.3554
8.61_390.2127m/z	390.213	8.608	neg	O-sebacoylcarnitine	LMFA07070100	Lipids and lipid-like molecules	Fatty Acyls	Fatty esters	M+FA-H	C17H31NO6	41.2	19.6	-1.78924	2.77156	2.72518e-06	9.48983e-05	-3.47125	0.0901676	118.537	1314.63	120.483	54.3763	55.4398	47.5812	163.259	270.08	1841.19	1128.23	1479.59	1032.97	1229.55	1176.22
8.63_611.2820m/z	611.282	8.63483	neg	PHHdiA-PA	LMGP20070011	Lipids and lipid-like molecules	Glycerophospholipids	Oxidized glycerophospholipids	M+FA-H	C26H47O11P	41.2	21.3	-3.12536	1.03437	1.08174e-05	0.000232263	2.06188	4.1753	232.852	55.7689	181.046	239.807	167.37	278.532	238.221	292.135	54.3498	50.2306	78.9401	44.8312	30.062	76.2
6.17_699.2233m/z	699.223	6.16715	neg	4'-O-Methylkanzonol W	HMDB0032602	Phenylpropanoids and polyketides	Isoflavonoids	Pyranoisoflavonoids	2M-H	C21H18O5	41.1	9.67	-0.432304	1.6338	6.46036e-06	0.000166292	-2.7906	0.144526	70.946	490.888	62.2183	10.6978	9.74612	27.8826	58.5557	256.576	607.093	397.639	508.348	457.943	439.087	535.219
8.93_341.1956m/z	341.196	8.92798	neg	5-formyl-6-hydroxy-1,1,4a,6-tetramethyl-decahydronaphthalen-2-yl acetate	HMDB0134775	Organic oxygen compounds	Organooxygen compounds	Alcohols and polyols	M+FA-H	C17H28O4	41.1	13.5	-4.53542	2.15186	0.0367967	0.0855055	1.24306	2.367	1986.13	839.093	1832.49	3217.22	2817.47	2814.3	483.061	752.246	680.039	909.38	808.667	1095.91	798.241	742.325
1.24_263.0861m/z	263.086	1.24462	pos	Na-L-Glutamyl-L-aspartic acid	86956	Organic acids and derivatives	Peptidomimetics	Hybrid peptides	M+H	C9H14N2O7	40.9	14.3	-5.00533	1.38842	1.14405e-05	0.000242333	1.74163	3.34413	445.733	133.288	415.199	601.4	437.914	497.998	344.638	377.249	163.35	159.876	126.559	112.615	112.28	125.05
10.68_328.2473m/z	328.247	10.676	pos	13-HpOTrE	LMFA02000110	Lipids and lipid-like molecules	Fatty Acyls	Octadecanoids	M+NH4	C18H30O4	40.9	21.3	-3.10261	1.34661	7.87136e-05	0.000940971	-1.19757	0.436008	231.574	531.123	230.745	259.315	238.298	249.524	191.753	219.808	713.117	413.232	497.858	437.839	607.948	516.743
2.87_856.1925m/z	856.192	2.86702	neg	Ternatin C5	LMPK12010333	Lipids and lipid-like molecules	Polyketides	Flavonoids	M-H2O-H	C36H43O25+	40.9	14.5	1.08758	1.25546	2.98601e-05	0.000472777	-2.66299	0.157892	49.0896	310.906	36.7942	21.9668	62.2636	72.3478	3.1426	98.0224	424.986	326.742	261.118	382.31	208.421	261.859
5.39_693.2750m/z	693.275	5.38587	neg	Nomilinic acid 17-glucoside	HMDB0037892	Lipids and lipid-like molecules	Saccharolipids	Unclassified	M-H2O-H	C34H48O16	40.9	19	-1.92485	1.05738	0.000859783	0.00529438	-8.31676	0.00313621	0.649337	207.045	3.73129e-09	3.73129e-09	3.73129e-09	3.73129e-09	2.22888	1.66714	273.915	312.21	162.007	69.76	107.937	316.441
5.86_459.2226m/z	459.223	5.85817	neg	(4R,5S,7R,11S)-11,12-Dihydroxy-1(10)-spirovetiven-2-one 11-glucoside	HMDB0033150	Lipids and lipid-like molecules	Prenol lipids	Terpene glycosides	M+FA-H	C21H34O8	40.9	13.9	-2.42289	1.11484	0.00087565	0.00535998	1.13613	2.1979	432.142	196.616	421.468	562.125	479.812	518.555	225.649	385.246	162.86	195.528	253.002	193.863	180.535	193.909
6.59_814.2684m/z	814.268	6.59012	pos	Methyl acrylate-divinylbenzene, completely hydrolyzed, copolymer	HMDB0032389	Organoheterocyclic compounds	Pyridines and derivatives	Pyridyltriazoles	2M+NH4	C18H18N6O3S	40.9	20.4	2.91496	2.06773	7.01154e-06	0.000175305	-2.14999	0.225315	199.633	886.017	174.545	225.375	84.7489	112.729	296.773	303.626	999.385	891.921	885.056	552.012	937.542	1050.19
10.18_450.2604m/z	450.26	10.1826	neg	LysoPE(16:1(9Z)/0:0)	HMDB0011504	Lipids and lipid-like molecules	Glycerophospholipids	Glycerophosphoethanolamines	M-H	C21H42NO7P	40.8	21	-4.88324	1.30269	1.72912e-05	0.000322223	-2.39836	0.18968	64.4319	339.687	63.4702	75.9344	53.8254	51.5178	79.5006	62.343	468.148	372.516	346.617	261.329	366.661	222.849
6.83_459.3045m/z	459.305	6.83143	pos	24,24-difluoro-25-hydroxyvitamin D3 / 24,24-difluoro-25-hydroxycholecalciferol	LMST03020141	Lipids and lipid-like molecules	Sterol Lipids	Secosteroids	M+Na	C27H42F2O2	40.8	12.1	0.0910384	1.05096	0.00418864	0.0173277	2.81409	7.03276	253.558	36.0538	243.486	402.117	263.52	425.071	92.5374	94.6135	48.0491	57.6719	20.2339	41.0824	12.3293	36.956
12.47_326.2424n	309.239	12.4694	pos	3,3-Difluoro-17-methyl-5alpha-androstan-17beta-ol	70630	Unclassified	Unclassified	Unclassified	M+H-H2O, M+H, M+NH4, 2M+NH4, 2M+Na	C20H32F2O	40.7	8.46	0.758143	5.20312	0.00193269	0.009689	-1.17282	0.443555	3980.8	8974.77	3986.17	4062.56	3635.04	6850.43	1132.59	4218	8389.18	9801.04	11618.3	10808.8	5185.84	8045.51
0.57_95.0598m/z	95.0598	0.570483	pos	Methylpyrazine	89003	Organoheterocyclic compounds	Diazines	Pyrazines	M+H	C5H6N2	40.6	10.7	-6.07881	1.66389	0.00227	0.010951	1.20084	2.29874	946.867	411.907	945.822	926.626	967.21	1006.69	599.932	1234.92	666.936	501.355	135.897	702.433	149.098	315.725
10.20_387.2381m/z	387.238	10.1966	neg	5,6-Dihydroxyprostaglandin F1a	HMDB0012109	Lipids and lipid-like molecules	Fatty Acyls	Eicosanoids	M-H	C20H36O7	40.6	7.02	-1.89312	2.66426	6.37834e-05	0.000821865	-6.96212	0.00802034	9.26406	1155.07	8.50761	2.20138	3.10638	8.6014	4.8339	28.3337	1044.48	940.237	1991.16	1094.23	768.91	1091.41
10.60_414.2043n	415.212	10.6045	pos	4-O-Methylmelleolide	HMDB0037039	Lipids and lipid-like molecules	Prenol lipids	Sesquiterpenoids	M+H, M+NH4, M+Na, M+K, 2M+NH4, 2M+Na, M+H-H2O	C24H30O6	40.6	6.01	0.132605	3.84465	0.0282629	0.070236	0.402651	1.32193	14554	11009.6	14529.8	11567.3	15306.5	16243.4	14693.8	14983.2	11840.8	12809.2	7226.87	10088.3	15483.1	8609.48
7.45_356.1836n	357.19	7.45473	pos	1alpha,5alpha-Dimercaptoandrostane-3alpha,17beta-diol	70459	Unclassified	Unclassified	Unclassified	M+H-H2O, M+H	C19H32O2S2	40.6	10.1	-2.20919	1.39689	3.03103e-05	0.000476819	-1.69843	0.308121	138.79	450.441	141.265	195.941	176.803	194.752	53.0999	70.8813	457.907	385.186	549.66	331.423	541.854	436.618
9.03_510.2096n	511.217	9.02913	pos	Gibberellin A1 glucosyl ester	HMDB0038609	Lipids and lipid-like molecules	Prenol lipids	Terpene glycosides	M+H, M+Na	C25H34O11	40.6	10.1	-0.966644	4.18978	0.0132054	0.0405412	1.65362	3.14622	5303.37	1685.63	5047.13	9209.23	4945.25	7005.06	4876.68	736.859	1063.01	1681.71	1514.52	1275.16	3463.21	1116.18
9.66_475.1956m/z	475.196	9.65927	pos	3-hydroxy-sebacic acid	LMFA01170092	Lipids and lipid-like molecules	Fatty Acyls	Fatty Acids and Conjugates	2M+K	C10H18O5	40.6	15.2	3.71033	1.29681	0.0354643	0.0833066	1.83632	3.57097	563.418	157.777	558.525	1097.21	661.956	847.244	210.613	4.95574	132.776	138.451	167.517	86.2752	290.573	131.069
0.71_398.1011n	379.083	0.711817	neg	6-(3,4-dihydroxy-6-methyl-5-oxooxan-2-yl)-5,7-dihydroxy-2-phenyl-4H-chromen-4-one	HMDB0127341	Phenylpropanoids and polyketides	Flavonoids	Flavonoid glycosides	M-H2O-H, 2M-H	C21H18O8	40.5	12.7	2.33703	4.45622	0.00168233	0.00877573	-0.64313	0.640322	6956.81	10864.5	6633.86	6241.47	7449.79	8212.17	6248.78	6954.77	9384.45	10187.4	8994.96	12209.5	9876.93	14534.1
0.77_111.0086m/z	111.009	0.77015	neg	Citraconic acid	HMDB0000634	Lipids and lipid-like molecules	Fatty Acyls	Fatty acids and conjugates	M-H2O-H	C5H6O4	40.5	5.24	-1.33909	1.5881	2.51367e-08	8.78202e-06	0.763219	1.69727	953.418	561.735	862.729	981.165	961.263	982.135	960.519	972.694	506.841	542.622	560.929	547.68	631.38	580.959
12.05_438.2620n	439.268	12.0531	pos	(-)-Fusicoplagin A	LMPR0104350001	Lipids and lipid-like molecules	Prenol lipids	Isoprenoids	M+H-H2O, M+H	C24H38O7	40.5	4.52	0.551258	1.68641	2.15808e-07	2.09229e-05	-2.58922	0.166176	86.9518	523.253	90.3863	111.525	102.764	149.698	12.6362	54.7024	555.001	445.52	635.652	509.196	449.266	544.881
12.48_291.2310m/z	291.231	12.4839	pos	4-Androstenediol	LMST02020105	Lipids and lipid-like molecules	Sterol Lipids	Steroids	M+H	C19H30O2	40.5	7.77	-2.83963	1.31834	0.020627	0.0558444	-0.765631	0.588196	550.804	936.43	560.005	569.18	502.439	897.504	165.703	609.994	766.858	1085.75	1190.17	1160.41	554.862	860.528
3.02_703.1533m/z	703.153	3.02385	neg	Quercetin 3-(2''',3''',5'''-triacetyl-alpha-L-arabinofuranosyl)(1->6)-glucoside	LMPK12112147	Lipids and lipid-like molecules	Polyketides	Flavonoids	M-H2O-H	C32H34O19	40.5	17.5	2.32384	1.76351	0.00573763	0.0219641	-0.934672	0.523161	704.82	1347.23	664.952	674.89	931.379	1006.02	195.192	756.489	1521.55	1545.85	1133.68	1843.3	900.979	1138.04
10.63_485.2525m/z	485.252	10.6329	pos	4beta-Hydroxywithanolide E	LMST01160010	Lipids and lipid-like molecules	Sterol Lipids	Sterols	M+H-H2O	C28H38O8	40.4	9.65	-1.80766	2.51887	8.48979e-07	4.75428e-05	-7.58351	0.00521357	5.1243	982.879	0.71943	3.73129e-09	3.73129e-09	0.143862	0.378596	29.5039	915.628	992.276	1378.94	749.731	811.53	1049.16
11.93_379.2456m/z	379.246	11.926	pos	13,14-Dihydro PGE1	HMDB0002689	Lipids and lipid-like molecules	Fatty Acyls	Eicosanoids	M+Na	C20H36O5	40.4	6.5	0.194174	2.65325	6.27246e-05	0.000810595	-4.79365	0.0360551	44.0367	1221.37	37.0703	30.9696	23.2792	43.0137	28.7044	101.183	1339.51	1026.06	1598.47	1811.58	873.572	679.027
8.94_751.2560m/z	751.256	8.94198	neg	Cinnatriacetin A	HMDB0033932	Phenylpropanoids and polyketides	Cinnamic acids and derivatives	Hydroxycinnamic acids and derivatives	2M-H	C23H20O5	40.4	15	1.51799	1.32652	3.78439e-07	2.8746e-05	-3.18584	0.109892	33.8807	308.309	34.1468	44.4621	26.2983	31.1887	27.5802	39.608	279.621	269.103	315.825	267.857	418.697	298.751
10.07_474.2618m/z	474.262	10.0732	neg	LysoPE(18:3(6Z,9Z,12Z)/0:0)	HMDB0011508	Lipids and lipid-like molecules	Glycerophospholipids	Glycerophosphoethanolamines	M-H	C23H42NO7P	40.3	3.87	-1.74096	1.83795	0.0482891	0.104581	-0.703624	0.614028	1377.99	2244.18	1498.36	2223.39	1683.62	2258.7	105.038	498.822	2046.06	2323.94	2553.65	2364.93	2445.49	1731
7.81_374.2895m/z	374.289	7.81422	pos	13,14-Dihydro PGF2a	HMDB0004239	Lipids and lipid-like molecules	Fatty Acyls	Eicosanoids	M+NH4	C20H36O5	40.3	11.6	-1.77692	1.76522	0.028837	0.0712444	1.03909	2.05493	1488.51	724.363	1466.43	2078.54	2076.94	2044.5	369.16	895.513	644.392	726.971	692.156	919.902	549.287	813.472
9.57_344.2212n	367.211	9.57327	pos	(9R,12R,15R)-d10-13-PhytoF[13S,16S]	LMFA02040008	Lipids and lipid-like molecules	Fatty Acyls	Octadecanoids	M+NH4, M+Na, M+H	C18H32O6	40.3	18.5	3.71648	2.45232	0.000661589	0.00437771	-1.48084	0.35828	582.857	1626.82	609.28	552.662	534.851	631.073	406.376	762.899	1664.03	1456.65	2247.25	2042.54	1574.34	776.109
0.65_176.0936m/z	176.094	0.652817	pos	2-Benzimidazolylguanidine	68668	Unclassified	Unclassified	Unclassified	M+H	C8H9N5	40.2	5.31	3.25314	1.41908	0.00839283	0.0291754	0.528477	1.44241	1244.07	862.498	1163.83	1236.37	1034.78	1332.42	1644.33	1052.71	704.581	941.235	850.307	1174.04	739.558	765.274
11.97_313.2377m/z	313.238	11.967	neg	10Z-Heptadecenoic acid	HMDB0060038	Lipids and lipid-like molecules	Fatty Acyls	Fatty acids and conjugates	M+FA-H	C17H32O2	40.2	5.4	-2.85399	2.03354	0.00327141	0.0145038	2.71086	6.54712	942.344	143.933	980.493	1460.82	1236.02	1307.81	428.124	240.803	58.4071	232.544	189.133	272.433	84.7505	26.3275
8.86_969.4736m/z	969.474	8.85798	neg	28-Glucosyl-3b-hydroxy-12-oleanene-30-methoxy-28-oic acid 3-[arabinosyl-(1->3)-glucuronide]	HMDB0038983	Lipids and lipid-like molecules	Prenol lipids	Terpene glycosides	M-H	C48H74O20	40.2	36.4	3.65466	1.69297	1.08327e-05	0.000232365	-3.18099	0.110262	57.6307	522.669	55.2353	11.5643	13.941	6.89465	240.695	17.4538	552.566	530.517	596.784	310.013	595.133	551.002
9.20_305.1755m/z	305.176	9.19547	neg	Panaxydol	HMDB0034000	Lipids and lipid-like molecules	Fatty Acyls	Fatty alcohols	M+FA-H	C17H24O2	40.2	7.28	-1.12492	3.11948	0.0493859	0.106183	1.08058	2.11489	4771.94	2256.36	4504.38	7747.86	6558	6747.97	1374.29	1699.14	2282.68	2636.79	2212.22	2846.72	1906.83	1652.91
10.14_290.1861n	291.195	10.1437	pos	8-hydroxy-13Z-octadecene-9,11-diynoic acid	74651	Lipids and lipid-like molecules	Fatty Acyls	Octadecanoids	M+H-H2O, M+H	C18H26O3	40.1	11.1	-7.13462	2.72805	0.000424394	0.00313846	-2.24475	0.210991	342.892	1625.15	326.549	426.102	359.336	341.188	369.239	234.941	1503.14	918.224	1858.94	1080.43	2592.65	1797.53
10.56_641.4613m/z	641.461	10.5569	neg	Muricin A	HMDB0036977	Lipids and lipid-like molecules	Fatty Acyls	Fatty alcohols	M+FA-H	C35H64O7	40.1	11.3	-3.46038	2.35445	0.0218724	0.0582645	1.78301	3.44144	1824.3	530.097	1770	2361.57	2871.4	2926.2	187.348	829.261	368.043	918.145	288.263	955.776	149.993	500.361
11.34_927.6294m/z	927.629	11.3385	pos	N-Nitrosotomatidine	HMDB0034102	Lipids and lipid-like molecules	Steroids and steroid derivatives	Steroidal alkaloids	2M+K	C27H44N2O3	40.1	10.9	-4.6683	1.42152	0.0123859	0.0386583	4.59015	24.0864	462.127	19.1862	537.859	748.631	669.493	784.915	3.73129e-09	31.8656	30.3605	35.5453	3.11444	40.8349	3.73129e-09	5.26229
11.70_316.2009n	361.2	11.6975	neg	15-deoxy-δ-12,14-PGJ2	36099	Unclassified	Unclassified	Unclassified	M-H, M+FA-H	C20H28O3	40.1	14.6	-9.25732	3.34031	0.00295607	0.0134158	0.91736	1.88866	4680.51	2478.22	4980.91	6028.24	5417.88	5706.65	2751.93	3197.44	2689.89	2364.44	2399.08	2258.9	2520.5	2636.53
7.92_444.3307m/z	444.331	7.9167	pos	Psychosine	LMSP07000001	Lipids and lipid-like molecules	Sphingolipids	Basic glycosphingolipids	M+H-H2O	C24H47NO7	40.1	10.8	-2.65047	1.74713	0.0132067	0.0405412	3.37866	10.4011	748.005	71.9163	750.579	1058.51	690.21	1615.4	81.2212	292.114	64.6685	132.076	44.3983	133.801	7.02468	49.5294
9.60_410.2272n	409.22	9.6006	neg	Forskolin	53589	Unclassified	Unclassified	Unclassified	M-H, M+FA-H	C22H34O7	40.1	10.8	-7.8913	1.13326	6.21611e-05	0.000806628	-2.59828	0.165135	42.216	255.646	51.6174	41.835	28.2996	35.4506	46.2161	49.8774	291.468	226.143	339.047	337.414	187.797	152.006
1.06_487.1316m/z	487.132	1.06013	neg	Pseudouridine	HMDB0000767	Nucleosides, nucleotides, and analogues	Nucleoside and nucleotide analogues	Unclassified	2M-H	C9H12N2O6	40	1.47	-0.42053	1.05017	0.00232648	0.011155	-1.2259	0.427532	152.928	357.699	138.373	128.352	124.758	72.8308	148.619	304.635	365.661	338.652	364.111	247.322	300.346	530.104
10.29_677.3168m/z	677.317	10.2937	neg	Olitorin	HMDB0034361	Lipids and lipid-like molecules	Steroids and steroid derivatives	Steroid lactones	M-H2O-H	C35H52O14	40	6.29	-1.46087	5.35313	1.92888e-06	7.63503e-05	-3.27209	0.103515	511.105	4937.5	544.703	405.681	358.085	360.784	349.808	1047.57	4545.23	4788.39	6793.85	3901.57	4081.91	5514.07
10.43_489.2482m/z	489.248	10.4327	neg	Antibiotic GR 95647X	HMDB0033034	Benzenoids	Phenols	Benzenetriols and derivatives	M+FA-H	C26H36O6	40	13.9	-2.66699	1.04813	2.10757e-05	0.000365752	-1.98937	0.25185	61.3301	243.519	48.9993	109.821	107.36	89.6682	3.6007	8.53118	218.535	216.066	230.873	226.901	260.978	307.76
10.75_657.4567m/z	657.457	10.7492	neg	Muricapentocin	HMDB0032089	Lipids and lipid-like molecules	Fatty Acyls	Fatty alcohols	M+FA-H	C35H64O8	40	14.3	-2.65082	1.1629	0.00999045	0.0330284	2.57691	5.9666	349.889	58.6413	371.156	485.209	593.803	470.305	25.8267	153.035	24.683	121.424	27.8631	141.721	2.22429	33.9324
14.10_337.2725m/z	337.273	14.0983	pos	PGF2alpha methyl ether	LMFA03010073	Lipids and lipid-like molecules	Fatty Acyls	Eicosanoids	M+H-H2O	C21H38O4	40	5.62	-3.35816	1.38674	0.00103444	0.00610674	3.27409	9.67382	421.545	43.5758	431.184	329.212	337.974	700.73	139.703	590.466	93.1545	42.9701	18.5731	17.2642	30.931	58.562
7.24_315.2173m/z	315.217	7.24308	neg	15-oxo-hexadecanoic acid	LMFA01060105	Lipids and lipid-like molecules	Fatty Acyls	Fatty Acids and Conjugates	M+FA-H	C16H30O3	40	7.46	-1.32013	1.18224	0.000159848	0.00154771	-1.15346	0.449547	196.102	436.221	190.112	239.492	242.704	271.616	71.6082	161.079	448.925	443.869	460.644	497.75	300.506	465.632
9.81_202.1208n	403.233	9.81058	neg	2,6-Dimethyl-1,8-octanedioic acid	LMFA01170129	Lipids and lipid-like molecules	Fatty Acyls	Fatty Acids and Conjugates	M-H, 2M-H	C10H18O4	40	8.76	1.34477	1.1333	2.29015e-05	0.000387182	-2.86001	0.137738	34.2078	248.355	28.9601	33.6238	42.3516	54.485	8.21198	37.6144	222.11	300.489	277.928	297.383	119.549	272.671
1.42_131.0947n	130.087	1.4221	neg	6-amino-hexanoic acid	LMFA01100035	Lipids and lipid-like molecules	Fatty Acyls	Fatty Acids and Conjugates	M-H, 2M-H	C6H13NO2	39.9	0.957	0.547168	2.92127	0.00564778	0.0217036	0.708438	1.63403	4376.54	2678.36	4176.09	5175.53	3452.69	6058.35	3265.05	4131.52	2362.47	2794.7	2480.13	3636.1	2127.88	2668.9
11.71_394.1435n	393.136	11.7115	neg	Garcinone B	HMDB0029510	Organoheterocyclic compounds	Benzopyrans	1-benzopyrans	M-H, M+FA-H	C23H22O6	39.9	12.8	4.74209	1.56298	0.00583215	0.0222335	1.28157	2.43103	857.881	352.888	960.066	1238.07	961.101	1136.11	365.727	486.212	347.836	360.658	377.734	291.528	367.419	372.154
11.98_150.1404n	151.148	11.9833	pos	Cystophorene	87306	Hydrocarbons	Unsaturated hydrocarbons	Olefins	M+H, M+Na	C11H18	39.9	10.8	-3.06562	1.62983	0.00266964	0.0123795	2.16167	4.47432	666.631	148.991	619.22	1022.21	867.363	874.071	186.824	430.093	171.804	187.561	124.761	210.006	66.042	133.77
6.69_471.1823m/z	471.182	6.68678	neg	Glycosminine	HMDB0033122	Organoheterocyclic compounds	Naphthyridines	Quinazolines	2M-H	C15H12N2O	39.9	1.62	-0.804962	1.43671	1.59005e-06	6.84724e-05	-2.72671	0.15107	57.1077	378.022	54.0512	112.293	70.4164	87.8878	8.74359	9.2547	379.28	310.935	458.807	290.683	434.379	394.047
1.31_424.1362m/z	424.136	1.31162	neg	Dihydrofolic acid	HMDB0001056	Organic acids and derivatives	Carboxylic acids and derivatives	Amino acids, peptides, and analogues	M-H2O-H	C19H21N7O6	39.8	4.96	-3.0207	2.62766	0.000940043	0.00566342	5.10745	34.4744	1359.26	39.4282	735.026	805.593	924.716	2265.06	1221.32	2203.87	17.8977	39.0381	7.52454	69.7004	45.0604	57.348
12.31_187.1312m/z	187.131	12.3113	pos	3-Hydroxy-5Z-octenyl acetate	86921	Lipids and lipid-like molecules	Fatty Acyls	Fatty alcohol esters	M+H	C10H18O3	39.8	10.3	-9.00696	1.00421	5.10198e-05	0.000699887	-1.22041	0.429161	126.228	294.128	121.573	137.271	122.335	197.377	70.4374	108.378	268.21	291.758	338.635	338.906	222.167	305.094
14.36_818.5887m/z	818.589	14.3615	pos	PS(20:0/18:1(9Z))	HMDB0112518	Lipids and lipid-like molecules	Glycerophospholipids	Glycerophosphoserines	M+H	C44H84NO10P	39.8	16.4	-2.27485	2.33462	4.46658e-06	0.00012833	-1.15078	0.450382	719.269	1597.02	762.268	810.186	678.098	664.969	802.458	597.633	1789.5	1582.93	1568.97	1362.11	1919.46	1359.14
8.01_307.1909m/z	307.191	8.00887	neg	1-Heptadecene-4,6-diyne-3,9-diol	LMFA05000599	Lipids and lipid-like molecules	Fatty Acyls	Fatty alcohols	M+FA-H	C17H26O2	39.8	4.22	-2.32583	2.61053	0.000104948	0.00115081	-1.33694	0.39586	733.967	1854.11	718.828	506.107	472.564	458.233	1038.82	1209.25	1644.59	1560.67	2316.77	1676.29	2153.74	1772.58
8.69_185.1184m/z	185.118	8.68983	neg	5-Nonen-2-one	HMDB0034761	Organic oxygen compounds	Organooxygen compounds	Carbonyl compounds	M+FA-H	C9H16O	39.8	0	0.382652	1.6724	0.0110006	0.0354572	1.44585	2.72423	961.076	352.787	934.762	1416.77	1282.23	1325.35	269.534	537.809	344.349	441.758	364.068	468.158	228.413	269.978
9.08_473.1801m/z	473.18	9.08213	neg	1-Isomangostin hydrate	HMDB0029984	Organoheterocyclic compounds	Benzopyrans	1-benzopyrans	M+FA-H	C24H28O7	39.8	8.4	-3.63545	1.92633	0.0157778	0.0460527	3.27257	9.66365	901.491	93.2868	841.351	1805.72	1088.2	1401.12	263.784	8.76649	49.7041	86.2122	85.7256	66.9744	210.094	61.0106
[truncated: 241 more rows]

## Sheet: F15min_F2min
ID	m/z	Retention time (min)	Ion mode	Metabolites	Compound ID	Super Class	Class	Sub Class	Adducts	Formula	Score	Fragmentation Score	Mass Error (ppm)	VIP	P-value	adj.P-value	log2(FC)	FC	average(F15min)	average(F2min)	F15min_1	F15min_2	F15min_3	F15min_4	F15min_5	F15min_6	F2min_1	F2min_2	F2min_3	F2min_4	F2min_5	F2min_6
[truncated: 625 more rows]

[truncated: 6 more sheets: 362min_36CK0, 3615min_36CK0, 3615min_362min, F15min_3615min, FCK0_36CK0, FC2min_362min]
